# Supplementary material for: Lifestyle and the presence of helminths is associated with gut microbiome composition in Cameroonians
Source: Genome Biol. 2020 May 25;21:122. doi: 10.1186/s13059-020-02020-4 (PMC7249393; doi:10.1186/s13059-020-02020-4)
Supplement: Supplementary file 2 — Additional file 2. All supplementary tables. [file 13059_2020_2020_MOESM2_ESM.xlsx]

## Sheet: Contents
Table S1: Sample metadata.
Table S2: Nutrition Questionnaire.
Table S3: Co-occurrence statistical analysis.
Table S4: Correlation plots.
Table S5: Unweighted ADONIS (PERMANOVA) statistical tests on 16S rRNA bacterial data.
Table S6: Weighted ADONIS (PERMANOVA) statistical tests on 16S rRNA bacterial data.
Table S7: Bacterial 16S rRNA (V4 amplicon) and shotgun sequencing classification and regression RFCs on metadata variables.
Table S8: Pathway maps from shotgun data for taxa identified in RFC analysis on subsistence.
Table S9: Pathway maps from shotgun data for taxa identified in RFC analysis on ANTS status.
Table S10: Correlation plots with correlation coefficients and Spearman's nonparametric rank-based correlation test p-values for ANTS (positive of negative, "ANTS binary") and cytokine values.
Table S11: Correlation plots with correlation coefficients and Spearman's nonparametric rank-based correlation test p-values for Total ANTS and cytokine values.
Table S12: Correlation plots with correlation coefficients and Spearman's nonparametric rank-based correlation test p-values for HIV status and cytokine values
Table S13: Correlation plots with correlation coefficients and Spearman's nonparametric rank-based correlation test p-values for Plasmodium falciparum status and cytokine values.
Table S14: Organismal source and details of 16S rRNA V4 positive control synthetic DNA sequences.
Table S15: Details on primers and probes used to target different parasites in qPCR.
Table S16: Metrics from the HiSeq machine following the shotgun sequencing run.
Table S17: Quality scores on fastq files (forward and reverse reads) across nucleotide reads for samples sequenced in shotgun analysis.
Table S18: Reads per sample across different phases of preprocessing.

## Sheet: S1
Table S1. Sample metadata. Sample data including biomarkers, population, ethnicity, sequencing barcodes, cytokine data, parasite testing, sampling sites, anthropometrics, and diversity statistics.
sampleID	ants_binary	High_Pos_Trichuris	High_Pos_Ancylostoma	High_Pos_Strongyloides	High_Pos_Ascaris	High_Pos_Necator	High_Pos_Entamoeba	High_Pos_Giardia	High_Pos_Crypto	Total_Parasites	Total_Parasites_BloodParasites	Total_ANTS	ITAC	GM.CSF	Fractalkine	IFNg	IL.10	MIP.3a	IL.12p70	IL.13	IL.17a	IL.1b	IL.2	IL.21	IL.4	IL.23	IL.5	IL.6	IL.7	IL.8	MIP.1a	MIP.1b	TNFa	Cytokine_Testing_Done	SampleType	BMI	Ave_Temp	WBC	Age	Sex	Subsistence	Population	Region	Neutrophile	Lymphocyte	Monocyte	Eosinophile	Basophile	BloodMicroscopy_Mf_M_perstans
CM.303	Negative	NA	NA	NA	NA	NA	NA	No	NA	0	0	0	NA	NA	NA	NA	NA	NA	NA	NA	NA	NA	NA	NA	NA	NA	NA	NA	NA	NA	NA	NA	NA	No	feces	16.7	36.2	9	4	F	Agropastoralist	Bantu	Northwest	29	56	0	15	0	Negative
CM.477	Negative	NA	NA	NA	NA	NA	NA	No	NA	1	1	0	NA	NA	NA	NA	NA	NA	NA	NA	NA	NA	NA	NA	NA	NA	NA	NA	NA	NA	NA	NA	NA	No	feces	14.8	36.5	7.9	4	F	Agropastoralist	Bantu	Northwest	33	67	0	0	0	Negative
CM.103	Positive	No	No	No	NA	No	No	NA	NA	3	3	3	NA	NA	NA	NA	NA	NA	NA	NA	NA	NA	NA	NA	NA	NA	NA	NA	NA	NA	NA	NA	NA	No	feces	15.2	36.6	10.5	5	F	Hunter-Gatherer	Baka	East	30	47	0	23	0	Negative
CM.119	Positive	No	NA	No	NA	No	NA	NA	NA	3	3	3	NA	NA	NA	NA	NA	NA	NA	NA	NA	NA	NA	NA	NA	NA	NA	NA	NA	NA	NA	NA	NA	No	feces	16	36.7	10.8	5	M	Hunter-Gatherer	Baka	East	35	50	0	15	0	Negative
CM.583	Positive	No	No	NA	No	No	No	NA	NA	3	3	2	NA	NA	NA	NA	NA	NA	NA	NA	NA	NA	NA	NA	NA	NA	NA	NA	NA	NA	NA	NA	NA	No	feces	15.5	36.8	NA	5	M	Hunter-Gatherer	Baka	East	31	48	0	21	0	Negative
CM.109	Positive	No	No	Yes	No	NA	No	No	NA	4	4	3	NA	NA	NA	NA	NA	NA	NA	NA	NA	NA	NA	NA	NA	NA	NA	NA	NA	NA	NA	NA	NA	No	feces	14.1	36.9	NA	6	M	Hunter-Gatherer	Baka	East	48	45	0	7	0	Negative
CM.224	Positive	Yes	NA	Yes	Yes	Yes	NA	No	NA	5	5	4	NA	NA	NA	NA	NA	NA	NA	NA	NA	NA	NA	NA	NA	NA	NA	NA	NA	NA	NA	NA	NA	No	feces	16.3	37.4	11.8	6	M	Hunter-Gatherer	Bagyeli	South	72	24	0	4	0	Negative
CM.516	Positive	NA	NA	NA	NA	No	NA	NA	NA	1	1	1	NA	NA	NA	NA	NA	NA	NA	NA	NA	NA	NA	NA	NA	NA	NA	NA	NA	NA	NA	NA	NA	No	feces	15.5	36.8	10.9	6	UNKNOWN	Agropastoralist	Bantu	South	32	55	0	13	0	Negative
CM.516	Positive	NA	NA	NA	NA	No	NA	NA	NA	1	1	1	NA	NA	NA	NA	NA	NA	NA	NA	NA	NA	NA	NA	NA	NA	NA	NA	NA	NA	NA	NA	NA	No	feces	15.5	36.8	10.9	6	UNKNOWN	Agropastoralist	Bantu	South	32	55	0	13	0	Negative
CM.297	Negative	NA	NA	NA	NA	NA	NA	NA	NA	0	0	0	NA	NA	NA	NA	NA	NA	NA	NA	NA	NA	NA	NA	NA	NA	NA	NA	NA	NA	NA	NA	NA	No	feces	19.9	35.7	11.5	6	F	Agropastoralist	Bantu	Northwest	42	51	0	7	0	Negative
CM.387	Negative	NA	NA	NA	NA	NA	NA	Yes	NA	1	1	0	NA	NA	NA	NA	NA	NA	NA	NA	NA	NA	NA	NA	NA	NA	NA	NA	NA	NA	NA	NA	NA	No	feces	16.4	NA	8.5	6	M	Agropastoralist	Bantu	Northwest	64	32	0	4	0	Negative
CM.433	Negative	NA	NA	NA	NA	NA	NA	Yes	NA	1	1	0	NA	NA	NA	NA	NA	NA	NA	NA	NA	NA	NA	NA	NA	NA	NA	NA	NA	NA	NA	NA	NA	No	feces	15.4	36.5	6.5	6	F	Agropastoralist	Bantu	Northwest	63	37	0	0	0	Negative
CM.118	Positive	Yes	No	Yes	Yes	No	NA	No	NA	5	5	4	NA	NA	NA	NA	NA	NA	NA	NA	NA	NA	NA	NA	NA	NA	NA	NA	NA	NA	NA	NA	NA	No	feces	17.6	37.5	5.6	7	F	Hunter-Gatherer	Baka	East	30	50	0	20	0	Negative
CM.131	Positive	Yes	NA	NA	No	No	No	NA	NA	4	5	3	NA	NA	NA	NA	NA	NA	NA	NA	NA	NA	NA	NA	NA	NA	NA	NA	NA	NA	NA	NA	NA	No	feces	13.8	36.6	NA	7	M	Hunter-Gatherer	Baka	East	NA	NA	NA	NA	NA	Negative
CM.503	Positive	No	NA	No	No	No	NA	No	NA	3	3	2	NA	NA	NA	NA	NA	NA	NA	NA	NA	NA	NA	NA	NA	NA	NA	NA	NA	NA	NA	NA	NA	No	feces	15.8	36.7	15	7	M	Hunter-Gatherer	Baka	East	20	45	0	35	0	Negative
CM.508	Negative	NA	NA	NA	NA	NA	NA	No	NA	0	0	0	NA	NA	NA	NA	NA	NA	NA	NA	NA	NA	NA	NA	NA	NA	NA	NA	NA	NA	NA	NA	NA	No	feces	16.2	36.8	5.6	7	M	Hunter-Gatherer	Baka	East	65	29	0	6	0	Negative
CM.99	Positive	Yes	NA	No	No	NA	No	No	NA	3	3	2	NA	NA	NA	NA	NA	NA	NA	NA	NA	NA	NA	NA	NA	NA	NA	NA	NA	NA	NA	NA	NA	No	feces	14.8	37.4	6.7	7	M	Hunter-Gatherer	Baka	East	36	49	0	15	0	Negative
CM.573	Negative	NA	No	NA	NA	NA	NA	NA	NA	0	0	0	NA	NA	NA	NA	NA	NA	NA	NA	NA	NA	NA	NA	NA	NA	NA	NA	NA	NA	NA	NA	NA	No	feces	13.1	36.8	NA	7	M	Pastoralist	Mbororo_Fulani	Northwest	16	55	0	29	0	Negative
CM.132	Positive	Yes	No	No	No	No	No	No	NA	4	4	4	NA	NA	NA	NA	NA	NA	NA	NA	NA	NA	NA	NA	NA	NA	NA	NA	NA	NA	NA	NA	NA	No	feces	16.8	36.7	NA	8	M	Hunter-Gatherer	Baka	East	28	55	0	17	0	Negative
CM.268	Positive	Yes	NA	No	NA	Yes	No	NA	NA	2	2	2	NA	NA	NA	NA	NA	NA	NA	NA	NA	NA	NA	NA	NA	NA	NA	NA	NA	NA	NA	NA	NA	No	feces	13.9	36.6	14.7	8	F	Hunter-Gatherer	Bagyeli	South	37	45	0	18	0	Negative
CM.509	Positive	Yes	NA	NA	NA	NA	No	Yes	NA	3	3	1	NA	NA	NA	NA	NA	NA	NA	NA	NA	NA	NA	NA	NA	NA	NA	NA	NA	NA	NA	NA	NA	No	feces	14.8	37.3	NA	8	F	Hunter-Gatherer	Baka	East	19	55	0	26	0	Negative
CM.124	Positive	Yes	NA	NA	Yes	NA	NA	No	NA	3	3	2	NA	NA	NA	NA	NA	NA	NA	NA	NA	NA	NA	NA	NA	NA	NA	NA	NA	NA	NA	NA	NA	No	feces	14.7	36.8	8.9	8	F	Hunter-Gatherer	Baka	East	31	51	0	18	0	Negative
CM.184	Positive	No	NA	NA	NA	NA	NA	NA	NA	1	1	1	NA	NA	NA	NA	NA	NA	NA	NA	NA	NA	NA	NA	NA	NA	NA	NA	NA	NA	NA	NA	NA	No	feces	16.6	36.7	10.7	8	M	Agropastoralist	Bantu	South	34	40	1	25	0	Negative
CM.572	Negative	NA	NA	NA	NA	NA	NA	NA	NA	0	0	0	NA	NA	NA	NA	NA	NA	NA	NA	NA	NA	NA	NA	NA	NA	NA	NA	NA	NA	NA	NA	NA	No	feces	12.8	36	8.1	8	F	Pastoralist	Mbororo_Fulani	Northwest	22	50	0	28	0	Negative
CM.329	Negative	NA	NA	NA	NA	NA	NA	NA	NA	0	0	0	NA	NA	NA	NA	NA	NA	NA	NA	NA	NA	NA	NA	NA	NA	NA	NA	NA	NA	NA	NA	NA	No	feces	13.1	36.3	8.9	8	F	Pastoralist	Mbororo_Fulani	Northwest	23	72	0	5	0	Negative
CM.359	Negative	NA	NA	NA	NA	NA	NA	NA	NA	0	0	0	NA	NA	NA	NA	NA	NA	NA	NA	NA	NA	NA	NA	NA	NA	NA	NA	NA	NA	NA	NA	NA	No	feces	13	36.5	4.8	8	M	Pastoralist	Mbororo_Fulani	Northwest	42	58	0	0	0	Negative
CM.424	Negative	NA	NA	NA	NA	NA	NA	NA	NA	0	0	0	NA	NA	NA	NA	NA	NA	NA	NA	NA	NA	NA	NA	NA	NA	NA	NA	NA	NA	NA	NA	NA	No	feces	14.9	36.1	3.8	8	M	Agropastoralist	Bantu	Northwest	36	63	1	0	0	Negative
CM.470	Negative	NA	NA	NA	NA	NA	NA	NA	NA	0	0	0	NA	NA	NA	NA	NA	NA	NA	NA	NA	NA	NA	NA	NA	NA	NA	NA	NA	NA	NA	NA	NA	No	feces	16.8	36.2	13.5	8	M	Agropastoralist	Bantu	Northwest	41	54	0	5	0	Negative
CM.339	Negative	NA	NA	NA	NA	NA	NA	Yes	NA	1	1	0	NA	NA	NA	NA	NA	NA	NA	NA	NA	NA	NA	NA	NA	NA	NA	NA	NA	NA	NA	NA	NA	No	feces	16.1	36.7	5.2	9	M	Agropastoralist	Bantu	Northwest	50	45	4	1	0	Negative
CM.577	Negative	NA	NA	NA	NA	NA	NA	NA	NA	0	0	0	NA	NA	NA	NA	NA	NA	NA	NA	NA	NA	NA	NA	NA	NA	NA	NA	NA	NA	NA	NA	NA	No	feces	14.5	36.6	NA	9	M	Pastoralist	Mbororo_Fulani	Northwest	26	55	0	19	0	Negative
CM.281	Negative	NA	NA	NA	NA	NA	NA	NA	NA	0	0	0	NA	NA	NA	NA	NA	NA	NA	NA	NA	NA	NA	NA	NA	NA	NA	NA	NA	NA	NA	NA	NA	No	feces	16.8	36.1	6.1	9	F	Agropastoralist	Bantu	Northwest	26	67	0	7	0	Negative
CM.336	Negative	NA	NA	NA	NA	NA	NA	NA	NA	0	0	0	NA	NA	NA	NA	NA	NA	NA	NA	NA	NA	NA	NA	NA	NA	NA	NA	NA	NA	NA	NA	NA	No	feces	14.1	35.9	7.3	9	M	Pastoralist	Mbororo_Fulani	Northwest	43	49	0	8	0	Negative
CM.360	Negative	NA	NA	NA	NA	NA	NA	NA	NA	0	0	0	NA	NA	NA	NA	NA	NA	NA	NA	NA	NA	NA	NA	NA	NA	NA	NA	NA	NA	NA	NA	NA	No	feces	12.9	36.5	8.8	9	M	Pastoralist	Mbororo_Fulani	Northwest	34	62	0	4	0	Negative
CM.393	Negative	NA	NA	NA	NA	NA	NA	NA	NA	0	0	0	NA	NA	NA	NA	NA	NA	NA	NA	NA	NA	NA	NA	NA	NA	NA	NA	NA	NA	NA	NA	NA	No	feces	18.3	36.5	6.7	9	M	Agropastoralist	Bantu	Northwest	55	44	1	0	0	Negative
CM.121	Positive	No	No	No	NA	No	NA	NA	NA	3	3	3	NA	NA	NA	NA	NA	NA	NA	NA	NA	NA	NA	NA	NA	NA	NA	NA	NA	NA	NA	NA	NA	No	feces	15.5	36.8	9.8	10	M	Hunter-Gatherer	Baka	East	22	62	0	16	0	Negative
CM.154	Positive	NA	No	NA	NA	No	NA	No	NA	1	1	1	NA	NA	NA	NA	NA	NA	NA	NA	NA	NA	NA	NA	NA	NA	NA	NA	NA	NA	NA	NA	NA	No	feces	12.7	37	9.7	10	F	Agropastoralist	Bantu	South	29	49	0	22	0	Negative
CM.298	Negative	NA	NA	NA	NA	NA	NA	NA	NA	0	0	0	NA	NA	NA	NA	NA	NA	NA	NA	NA	NA	NA	NA	NA	NA	NA	NA	NA	NA	NA	NA	NA	No	feces	19.2	35.9	4.9	10	F	Agropastoralist	Bantu	Northwest	37	62	0	1	0	Negative
CM.332	Negative	NA	NA	NA	NA	NA	NA	NA	NA	0	0	0	NA	NA	NA	NA	NA	NA	NA	NA	NA	NA	NA	NA	NA	NA	NA	NA	NA	NA	NA	NA	NA	No	feces	14.9	36.4	9.3	10	F	Pastoralist	Mbororo_Fulani	Northwest	43	55	0	2	0	Negative
CM.420	Negative	NA	NA	NA	NA	NA	NA	No	NA	0	1	0	NA	NA	NA	NA	NA	NA	NA	NA	NA	NA	NA	NA	NA	NA	NA	NA	NA	NA	NA	NA	NA	No	feces	16.3	35.9	10.7	10	F	Agropastoralist	Bantu	Northwest	29	54	1	16	0	Positive
CM.465	Negative	NA	NA	NA	NA	NA	NA	Yes	NA	1	1	0	NA	NA	NA	NA	NA	NA	NA	NA	NA	NA	NA	NA	NA	NA	NA	NA	NA	NA	NA	NA	NA	No	feces	16.5	36.2	5	10	M	Agropastoralist	Bantu	Northwest	37	63	0	0	0	Negative
CM.471	Negative	NA	NA	NA	NA	NA	NA	NA	NA	0	0	0	NA	NA	NA	NA	NA	NA	NA	NA	NA	NA	NA	NA	NA	NA	NA	NA	NA	NA	NA	NA	NA	No	feces	18	35.8	5.7	10	F	Agropastoralist	Bantu	Northwest	32	68	0	0	0	Negative
CM.395	Negative	NA	NA	NA	NA	NA	NA	NA	NA	0	0	0	NA	NA	NA	NA	NA	NA	NA	NA	NA	NA	NA	NA	NA	NA	NA	NA	NA	NA	NA	NA	NA	No	feces	16.2	36.8	4.4	11	M	Agropastoralist	Bantu	Northwest	32	65	0	3	0	Negative
CM.134	Positive	No	NA	No	No	NA	NA	NA	NA	3	3	3	NA	NA	NA	NA	NA	NA	NA	NA	NA	NA	NA	NA	NA	NA	NA	NA	NA	NA	NA	NA	NA	No	feces	17.4	NA	5.5	11	M	Hunter-Gatherer	Baka	East	18	60	1	21	0	Negative
CM.192	Negative	NA	NA	NA	NA	NA	NA	NA	NA	0	0	0	NA	NA	NA	NA	NA	NA	NA	NA	NA	NA	NA	NA	NA	NA	NA	NA	NA	NA	NA	NA	NA	No	feces	20.4	37	10.3	11	M	Agropastoralist	Bantu	South	25	41	0	34	0	Negative
CM.205	Positive	No	NA	NA	NA	No	No	NA	NA	2	2	2	NA	NA	NA	NA	NA	NA	NA	NA	NA	NA	NA	NA	NA	NA	NA	NA	NA	NA	NA	NA	NA	No	feces	16.9	37.3	10.9	11	F	Hunter-Gatherer	Bagyeli	South	27	36	0	37	0	Negative
CM.546	Negative	NA	NA	NA	NA	NA	NA	NA	NA	0	0	0	NA	NA	NA	NA	NA	NA	NA	NA	NA	NA	NA	NA	NA	NA	NA	NA	NA	NA	NA	NA	NA	No	feces	15.1	36.5	4.8	11	M	Pastoralist	Mbororo_Fulani	Northwest	35	49	0	16	0	Negative
CM.333	Negative	NA	NA	NA	NA	NA	NA	NA	NA	0	0	0	NA	NA	NA	NA	NA	NA	NA	NA	NA	NA	NA	NA	NA	NA	NA	NA	NA	NA	NA	NA	NA	No	feces	15	36.8	8.6	11	F	Pastoralist	Mbororo_Fulani	Northwest	47	53	0	0	0	Negative
CM.406	Negative	NA	NA	NA	NA	NA	NA	NA	NA	0	0	0	NA	NA	NA	NA	NA	NA	NA	NA	NA	NA	NA	NA	NA	NA	NA	NA	NA	NA	NA	NA	NA	No	feces	17.8	36.8	7.8	11	F	Agropastoralist	Bantu	Northwest	53	45	0	2	0	Negative
CM.474	Negative	NA	NA	NA	NA	NA	NA	NA	NA	0	0	0	NA	NA	NA	NA	NA	NA	NA	NA	NA	NA	NA	NA	NA	NA	NA	NA	NA	NA	NA	NA	NA	No	feces	16.9	36.8	5.8	11	F	Pastoralist	Mbororo_Fulani	Northwest	39	57	0	4	0	Negative
CM.410	Negative	NA	NA	NA	NA	NA	No	No	NA	1	1	0	7.1	54.85	277.34	16.35	11.88	10.89	1.36	9.27	5.48	1.21	NA	0.68	24.42	219.05	1.88	4.66	5.19	2.89	NA	30.41	5.23	Yes	feces	17.5	36.2	NA	12	F	Agropastoralist	Bantu	Northwest	NA	NA	NA	NA	NA	Negative
CM.550	Negative	NA	NA	NA	NA	NA	NA	No	NA	0	0	0	NA	NA	NA	NA	NA	NA	NA	NA	NA	NA	NA	NA	NA	NA	NA	NA	NA	NA	NA	NA	NA	No	feces	15.2	36.9	4	12	F	Pastoralist	Mbororo_Fulani	Northwest	31	44	0	25	0	Negative
CM.575	Negative	NA	NA	NA	NA	NA	NA	NA	NA	0	0	0	NA	NA	NA	NA	NA	NA	NA	NA	NA	NA	NA	NA	NA	NA	NA	NA	NA	NA	NA	NA	NA	No	feces	16.2	36.5	NA	12	M	Pastoralist	Mbororo_Fulani	Northwest	22	58	0	20	0	Negative
CM.330	Negative	NA	NA	NA	NA	NA	NA	NA	NA	0	0	0	NA	NA	NA	NA	NA	NA	NA	NA	NA	NA	NA	NA	NA	NA	NA	NA	NA	NA	NA	NA	NA	No	feces	15.6	36.3	7.3	12	F	Pastoralist	Mbororo_Fulani	Northwest	48	50	1	1	0	Negative
CM.337	Negative	NA	NA	NA	NA	NA	NA	No	NA	1	1	0	NA	NA	NA	NA	NA	NA	NA	NA	NA	NA	NA	NA	NA	NA	NA	NA	NA	NA	NA	NA	NA	No	feces	16.3	36.6	4.1	12	F	Pastoralist	Mbororo_Fulani	Northwest	36	59	0	5	0	Negative
CM.411	Negative	NA	NA	NA	NA	NA	NA	NA	NA	0	0	0	NA	NA	NA	NA	NA	NA	NA	NA	NA	NA	NA	NA	NA	NA	NA	NA	NA	NA	NA	NA	NA	No	feces	15.5	35.9	6.1	12	M	Agropastoralist	Bantu	Northwest	61	35	0	4	0	Negative
CM.94	Positive	Yes	NA	No	No	NA	NA	NA	NA	3	4	3	NA	NA	NA	NA	NA	NA	NA	NA	NA	NA	NA	NA	NA	NA	NA	NA	NA	NA	NA	NA	NA	No	feces	18.9	37	8.9	13	M	Hunter-Gatherer	Baka	East	29	51	0	20	0	Negative
CM.105	Positive	NA	No	No	Yes	No	NA	No	NA	4	4	3	NA	NA	NA	NA	NA	NA	NA	NA	NA	NA	NA	NA	NA	NA	NA	NA	NA	NA	NA	NA	NA	No	feces	18.8	37.1	6.9	13	F	Hunter-Gatherer	Baka	East	26	43	0	31	0	Negative
CM.116	Positive	Yes	No	NA	NA	No	NA	NA	NA	2	2	2	NA	NA	NA	NA	NA	NA	NA	NA	NA	NA	NA	NA	NA	NA	NA	NA	NA	NA	NA	NA	NA	No	feces	17.5	37.2	5.9	13	F	Hunter-Gatherer	Baka	East	44	34	0	22	0	Negative
CM.130	Positive	Yes	NA	NA	Yes	NA	NA	NA	NA	2	2	2	NA	NA	NA	NA	NA	NA	NA	NA	NA	NA	NA	NA	NA	NA	NA	NA	NA	NA	NA	NA	NA	No	feces	19.1	37	4.5	13	F	Hunter-Gatherer	Baka	East	48	22	0	30	0	Negative
CM.327	Negative	NA	NA	NA	NA	NA	NA	No	NA	1	1	0	NA	NA	NA	NA	NA	NA	NA	NA	NA	NA	NA	NA	NA	NA	NA	NA	NA	NA	NA	NA	NA	No	feces	22.5	35.5	8.3	13	F	Pastoralist	Mbororo_Fulani	Northwest	40	58	0	2	0	Negative
CM.102	Positive	Yes	NA	No	No	No	NA	No	No	6	6	4	79.18	23.41	132.89	7.01	30.12	19.08	3.86	2.5	4.82	1.16	NA	1.4	37.95	182.63	2.86	3.06	10.81	6.84	NA	35.64	18.93	Yes	feces	17	37	6.4	14	F	Hunter-Gatherer	Baka	East	20	63	0	17	0	Negative
CM.11	Positive	No	NA	NA	NA	NA	NA	NA	NA	1	1	1	NA	NA	NA	NA	NA	NA	NA	NA	NA	NA	NA	NA	NA	NA	NA	NA	NA	NA	NA	NA	NA	No	feces	19.3	36.8	5.1	14	F	Agropastoralist	Bantu	East	18	56	1	24	0	Negative
CM.182	Positive	NA	NA	NA	No	NA	NA	NA	NA	1	1	1	NA	NA	NA	NA	NA	NA	NA	NA	NA	NA	NA	NA	NA	NA	NA	NA	NA	NA	NA	NA	NA	No	feces	18.9	36.7	9.6	14	F	Agropastoralist	Bantu	South	23	63	0	14	0	Negative
CM.248	Positive	Yes	NA	NA	NA	Yes	NA	NA	NA	2	3	2	NA	NA	NA	NA	NA	NA	NA	NA	NA	NA	NA	NA	NA	NA	NA	NA	NA	NA	NA	NA	NA	No	feces	22.6	36.8	6.9	14	M	Agropastoralist	Bantu	South	26	35	0	39	0	Negative
CM.324	Negative	NA	NA	NA	NA	NA	NA	NA	NA	0	0	0	NA	NA	NA	NA	NA	NA	NA	NA	NA	NA	NA	NA	NA	NA	NA	NA	NA	NA	NA	NA	NA	No	feces	23.3	36.1	9.6	14	M	Agropastoralist	Bantu	Northwest	59	34	0	7	0	Negative
CM.380	Negative	NA	No	NA	NA	NA	NA	NA	NA	0	1	0	NA	NA	NA	NA	NA	NA	NA	NA	NA	NA	NA	NA	NA	NA	NA	NA	NA	NA	NA	NA	NA	No	feces	19.6	36.4	4.9	14	M	Agropastoralist	Bantu	Northwest	35	60	0	5	0	Positive
CM.449	Negative	NA	NA	NA	NA	NA	NA	NA	NA	0	0	0	NA	NA	NA	NA	NA	NA	NA	NA	NA	NA	NA	NA	NA	NA	NA	NA	NA	NA	NA	NA	NA	No	feces	21.9	35.9	4.2	14	F	Agropastoralist	Bantu	Northwest	51	48	0	1	0	Negative
CM.463	Negative	NA	NA	NA	NA	NA	NA	NA	NA	0	0	0	NA	NA	NA	NA	NA	NA	NA	NA	NA	NA	NA	NA	NA	NA	NA	NA	NA	NA	NA	NA	NA	No	feces	18.6	36.7	5.4	14	F	Pastoralist	Mbororo_Fulani	Northwest	42	55	0	3	0	Negative
CM.97	Positive	Yes	No	Yes	NA	No	NA	NA	NA	3	3	3	25.58	205.31	347.83	20.48	30.37	14.7	6.01	10.66	12.9	2.45	2.31	3.99	44.28	341.9	7.71	4.04	16.33	11.56	25.28	74.24	9.88	Yes	feces	17.3	36.6	6	15	M	Hunter-Gatherer	Baka	East	38	40	0	22	0	Negative
CM.285	Negative	NA	NA	NA	NA	NA	NA	NA	NA	0	0	0	20.47	74.87	386.62	17.99	18.04	37.11	3.75	8.97	10.3	2.89	3.51	4.96	42.58	540.97	5.12	6.59	11.27	3.97	8.98	34.17	10.08	Yes	feces	24.3	36	10	15	F	Agropastoralist	Bantu	Northwest	61	22	0	17	0	Negative
CM.392	Negative	NA	NA	NA	NA	NA	NA	No	NA	0	0	0	15.06	44.46	140.3	12.68	5.74	17.46	3.18	7.52	9.07	1.44	1.68	1.04	35.26	317.22	2.43	1.47	6.44	3.12	NA	24.17	7.86	Yes	feces	16	36.8	4.9	15	M	Pastoralist	Mbororo_Fulani	Northwest	53	47	0	0	0	Negative
CM.120	Positive	Yes	NA	NA	No	Yes	No	No	NA	3	3	3	NA	NA	NA	NA	NA	NA	NA	NA	NA	NA	NA	NA	NA	NA	NA	NA	NA	NA	NA	NA	NA	No	feces	16.9	37.2	7.7	15	F	Hunter-Gatherer	Baka	East	36	44	0	20	0	Negative
CM.585	Negative	NA	Yes	NA	NA	NA	NA	NA	NA	1	1	0	NA	NA	NA	NA	NA	NA	NA	NA	NA	NA	NA	NA	NA	NA	NA	NA	NA	NA	NA	NA	NA	No	feces	21	35.7	6.7	15	M	Agropastoralist	Bantu	Northwest	30	65	0	5	0	Negative
CM.405	Negative	NA	NA	NA	NA	NA	NA	No	NA	0	0	0	NA	NA	NA	NA	NA	NA	NA	NA	NA	NA	NA	NA	NA	NA	NA	NA	NA	NA	NA	NA	NA	No	feces	20.1	36.2	5.5	15	F	Agropastoralist	Bantu	Northwest	20	75	1	4	0	Negative
CM.455	Negative	NA	NA	NA	NA	NA	No	NA	NA	0	0	0	NA	NA	NA	NA	NA	NA	NA	NA	NA	NA	NA	NA	NA	NA	NA	NA	NA	NA	NA	NA	NA	No	feces	21.4	36.5	6.6	15	F	Agropastoralist	Bantu	Northwest	47	51	0	2	0	Negative
CM.414	Negative	NA	NA	NA	NA	NA	NA	NA	NA	0	0	0	NA	NA	NA	NA	NA	NA	NA	NA	NA	NA	NA	NA	NA	NA	NA	NA	NA	NA	NA	NA	NA	No	feces	24.4	36.1	7.7	16	F	Agropastoralist	Bantu	Northwest	43	57	0	0	0	Negative
CM.426	Negative	NA	NA	NA	NA	NA	NA	NA	NA	0	0	0	NA	NA	NA	NA	NA	NA	NA	NA	NA	NA	NA	NA	NA	NA	NA	NA	NA	NA	NA	NA	NA	No	feces	18.8	35.9	3.6	16	M	Agropastoralist	Bantu	Northwest	31	69	0	0	0	Negative
CM.430	Negative	NA	NA	NA	NA	NA	NA	NA	NA	0	0	0	NA	NA	NA	NA	NA	NA	NA	NA	NA	NA	NA	NA	NA	NA	NA	NA	NA	NA	NA	NA	NA	No	feces	23	36.2	8.3	16	F	Agropastoralist	Bantu	Northwest	46	47	0	7	0	Negative
CM.335	Negative	NA	NA	No	NA	NA	NA	NA	Yes	1	1	0	90.63	23.32	187.92	19.54	18.9	31.59	4.21	3.85	8.19	1.26	2.03	1.7	31.77	154.69	3.66	3.76	5.34	7.43	NA	23.62	7.03	Yes	feces	19.3	36	4	17	F	Pastoralist	Mbororo_Fulani	Northwest	47	49	1	3	0	Negative
CM.402	Negative	NA	NA	NA	NA	NA	NA	NA	NA	0	0	0	42.48	44.11	250.7	14.7	14.11	12.05	2.58	3.42	5.24	1.7	1.39	1.1	48.49	208.89	2.68	1.46	6.9	8.1	NA	27.15	7.3	Yes	feces	21.9	36.2	3.9	17	M	Agropastoralist	Bantu	Northwest	55	42	0	3	0	Negative
CM.437	Negative	NA	No	NA	NA	NA	NA	NA	NA	0	0	0	NA	NA	NA	NA	NA	NA	NA	NA	NA	NA	NA	NA	NA	NA	NA	NA	NA	NA	NA	NA	NA	No	feces	20	36.4	8.9	17	M	Agropastoralist	Bantu	Northwest	64	33	2	1	0	Negative
CM.27	Negative	NA	NA	NA	NA	NA	NA	NA	NA	0	0	0	NA	NA	NA	NA	NA	NA	NA	NA	NA	NA	NA	NA	NA	NA	NA	NA	NA	NA	NA	NA	NA	No	feces	21.1	36.4	NA	17	F	Agropastoralist	Bantu	East	12	54	0	34	0	Negative
CM.481	Negative	NA	NA	NA	NA	NA	NA	NA	NA	0	0	0	NA	NA	NA	NA	NA	NA	NA	NA	NA	NA	NA	NA	NA	NA	NA	NA	NA	NA	NA	NA	NA	No	feces	24.3	35.6	7.3	17	F	Agropastoralist	Bantu	Northwest	38	60	2	0	0	Negative
CM.164	Negative	NA	NA	NA	NA	NA	NA	Yes	NA	1	1	0	41.76	29.41	217.38	14.33	17.65	12.51	3.02	5.65	10.47	1.87	1.35	1.66	38.86	674.31	2.96	1.41	9.26	2.73	NA	28.41	8.98	Yes	feces	21.8	36.8	5.1	18	F	Agropastoralist	Bantu	South	65	25	2	8	0	Negative
CM.536	Negative	NA	NA	NA	NA	NA	NA	No	NA	1	1	0	9.84	41.32	136.92	11.94	5.13	14.36	1.34	4.59	5.77	1.12	NA	NA	41.53	390.04	1.63	1.27	4.11	2.12	NA	20.14	6	Yes	feces	17.3	36.5	6	18	M	Pastoralist	Mbororo_Fulani	Northwest	35	41	0	24	0	Negative
CM.418	Negative	NA	NA	NA	NA	NA	NA	NA	NA	0	0	0	NA	NA	NA	NA	NA	NA	NA	NA	NA	NA	NA	NA	NA	NA	NA	NA	NA	NA	NA	NA	NA	No	feces	18	35.5	8.9	18	M	Agropastoralist	Bantu	Northwest	51	45	0	4	0	Negative
CM.110	Positive	Yes	NA	NA	No	NA	NA	NA	NA	2	2	2	NA	NA	NA	NA	NA	NA	NA	NA	NA	NA	NA	NA	NA	NA	NA	NA	NA	NA	NA	NA	NA	No	feces	22.5	37	6.4	18	F	Hunter-Gatherer	Baka	East	49	40	0	11	0	Negative
CM.302	Negative	NA	NA	NA	NA	NA	No	NA	NA	0	0	0	NA	NA	NA	NA	NA	NA	NA	NA	NA	NA	NA	NA	NA	NA	NA	NA	NA	NA	NA	NA	NA	No	feces	22.6	35.7	4.2	18	F	Agropastoralist	Bantu	Northwest	41	56	0	3	0	Negative
CM.314	Negative	NA	NA	NA	NA	NA	NA	No	NA	1	1	0	NA	NA	NA	NA	NA	NA	NA	NA	NA	NA	NA	NA	NA	NA	NA	NA	NA	NA	NA	NA	NA	No	feces	23.7	36.1	3	18	M	Agropastoralist	Bantu	Northwest	44	53	0	3	0	Negative
CM.15	Positive	No	NA	No	No	No	NA	NA	NA	3	3	3	NA	NA	NA	NA	NA	NA	NA	NA	NA	NA	NA	NA	NA	NA	NA	NA	NA	NA	NA	NA	NA	No	feces	21.4	36.6	7.6	19	F	Hunter-Gatherer	Baka	East	18	45	0	43	0	Negative
CM.114	Positive	No	NA	NA	No	NA	No	NA	Yes	3	3	2	NA	NA	NA	NA	NA	NA	NA	NA	NA	NA	NA	NA	NA	NA	NA	NA	NA	NA	NA	NA	NA	No	feces	20.7	36.7	8	19	F	Hunter-Gatherer	Baka	East	24	45	0	31	0	Negative
CM.115	Positive	No	NA	NA	NA	No	No	NA	NA	1	1	1	NA	NA	NA	NA	NA	NA	NA	NA	NA	NA	NA	NA	NA	NA	NA	NA	NA	NA	NA	NA	NA	No	feces	20.5	36.8	6.1	19	F	Hunter-Gatherer	Baka	East	NA	NA	NA	NA	NA	Negative
CM.201	Positive	NA	NA	No	NA	NA	No	NA	NA	1	1	1	NA	NA	NA	NA	NA	NA	NA	NA	NA	NA	NA	NA	NA	NA	NA	NA	NA	NA	NA	NA	NA	No	feces	22.1	36.9	7.8	19	F	Agropastoralist	Bantu	South	23	55	0	22	0	Negative
CM.245	Positive	No	NA	NA	NA	No	No	No	NA	3	3	2	NA	NA	NA	NA	NA	NA	NA	NA	NA	NA	NA	NA	NA	NA	NA	NA	NA	NA	NA	NA	NA	No	feces	19.6	36.8	6.4	19	M	Agropastoralist	Bantu	South	23	40	0	37	0	Negative
CM.537	Negative	NA	NA	NA	NA	NA	NA	NA	NA	0	0	0	NA	NA	NA	NA	NA	NA	NA	NA	NA	NA	NA	NA	NA	NA	NA	NA	NA	NA	NA	NA	NA	No	feces	17.7	36.3	4.1	19	M	Pastoralist	Mbororo_Fulani	Northwest	30	45	0	25	0	Negative
CM.479	Negative	NA	NA	NA	NA	NA	NA	NA	NA	0	0	0	NA	NA	NA	NA	NA	NA	NA	NA	NA	NA	NA	NA	NA	NA	NA	NA	NA	NA	NA	NA	NA	No	feces	22.1	36.3	5.3	19	F	Agropastoralist	Bantu	Northwest	45	52	0	3	0	Negative
CM.480	Negative	NA	NA	NA	NA	NA	NA	NA	NA	0	0	0	NA	NA	NA	NA	NA	NA	NA	NA	NA	NA	NA	NA	NA	NA	NA	NA	NA	NA	NA	NA	NA	No	feces	18.2	36.4	4.5	19	F	Agropastoralist	Bantu	Northwest	22	78	0	0	0	Negative
CM.484	Negative	NA	NA	NA	NA	NA	NA	NA	NA	0	0	0	NA	NA	NA	NA	NA	NA	NA	NA	NA	NA	NA	NA	NA	NA	NA	NA	NA	NA	NA	NA	NA	No	feces	29.6	35.7	4.5	19	F	Agropastoralist	Bantu	Northwest	42	56	0	2	0	Negative
CM.507	Positive	No	NA	NA	NA	NA	NA	No	NA	1	1	1	NA	NA	NA	NA	NA	NA	NA	NA	NA	NA	NA	NA	NA	NA	NA	NA	NA	NA	NA	NA	NA	No	feces	22	36.5	7.1	20	F	Hunter-Gatherer	Baka	East	18	40	0	42	0	Negative
CM.511	Negative	NA	NA	NA	NA	NA	NA	NA	NA	0	0	0	12.27	33.24	325.17	19.61	13.4	13.35	5.35	9.61	13.07	3.37	4	3.59	79.95	432.16	5.68	2.97	15.27	1.65	NA	40.21	7.86	Yes	feces	18.2	36.5	6.6	20	F	Hunter-Gatherer	Baka	East	55	27	0	18	0	Negative
CM.528	Negative	NA	NA	NA	NA	NA	NA	NA	NA	0	0	0	NA	NA	NA	NA	NA	NA	NA	NA	NA	NA	NA	NA	NA	NA	NA	NA	NA	NA	NA	NA	NA	No	feces	19.6	36.6	6.1	20	M	Pastoralist	Mbororo_Fulani	Northwest	38	42	0	20	0	Negative
CM.373	Negative	NA	NA	NA	NA	NA	NA	NA	NA	0	0	0	5.58	18.28	126.6	9.82	NA	10.96	1.44	1.27	4.24	1.04	1.68	1.14	23.37	100.41	1.68	0.37	NA	1.31	NA	9.53	5.55	Yes	feces	22.3	36.1	4.2	20	M	Agropastoralist	Bantu	Northwest	44	56	0	0	0	Negative
CM.375	Negative	NA	NA	NA	NA	NA	NA	NA	NA	0	0	0	NA	NA	NA	NA	NA	NA	NA	NA	NA	NA	NA	NA	NA	NA	NA	NA	NA	NA	NA	NA	NA	No	feces	22.7	35.7	6.3	20	F	Agropastoralist	Bantu	Northwest	41	59	0	0	0	Negative
CM.93	Positive	Yes	NA	No	NA	NA	NA	NA	NA	2	2	2	NA	NA	NA	NA	NA	NA	NA	NA	NA	NA	NA	NA	NA	NA	NA	NA	NA	NA	NA	NA	NA	No	feces	19.4	37.1	8	20	M	Hunter-Gatherer	Baka	East	33	39	0	28	0	Negative
CM.113	Positive	No	NA	NA	NA	No	NA	NA	NA	2	2	2	NA	NA	NA	NA	NA	NA	NA	NA	NA	NA	NA	NA	NA	NA	NA	NA	NA	NA	NA	NA	NA	No	feces	17.8	36.7	8.8	20	F	Hunter-Gatherer	Baka	East	34	33	1	32	0	Negative
CM.534	Negative	NA	NA	NA	NA	NA	NA	No	NA	1	1	0	NA	NA	NA	NA	NA	NA	NA	NA	NA	NA	NA	NA	NA	NA	NA	NA	NA	NA	NA	NA	NA	No	feces	17.3	36.7	6.4	20	M	Pastoralist	Mbororo_Fulani	Northwest	41	32	0	27	0	Negative
CM.442	Negative	NA	NA	NA	NA	NA	NA	NA	NA	0	0	0	NA	NA	NA	NA	NA	NA	NA	NA	NA	NA	NA	NA	NA	NA	NA	NA	NA	NA	NA	NA	NA	No	feces	29.4	35.6	7.1	20	F	Agropastoralist	Bantu	Northwest	40	54	0	6	0	Negative
CM.8	Positive	No	NA	NA	Yes	No	NA	NA	NA	2	2	2	NA	NA	NA	NA	NA	NA	NA	NA	NA	NA	NA	NA	NA	NA	NA	NA	NA	NA	NA	NA	NA	No	feces	25.8	36.5	6	21	M	Hunter-Gatherer	Baka	East	37	25	0	38	0	Negative
CM.54	Positive	No	NA	No	No	NA	NA	NA	NA	3	3	3	NA	NA	NA	NA	NA	NA	NA	NA	NA	NA	NA	NA	NA	NA	NA	NA	NA	NA	NA	NA	NA	No	feces	22.8	39.3	8.3	21	M	Agropastoralist	Bantu	East	32	46	0	22	0	Negative
CM.159	Positive	NA	NA	No	No	NA	NA	No	NA	2	2	2	NA	NA	NA	NA	NA	NA	NA	NA	NA	NA	NA	NA	NA	NA	NA	NA	NA	NA	NA	NA	NA	No	feces	21.1	37	5.5	21	M	Agropastoralist	Bantu	South	25	43	0	32	0	Negative
CM.296	Negative	NA	NA	NA	NA	NA	No	NA	NA	0	0	0	NA	NA	NA	NA	NA	NA	NA	NA	NA	NA	NA	NA	NA	NA	NA	NA	NA	NA	NA	NA	NA	No	feces	22.3	36	3.2	21	F	Agropastoralist	Bantu	Northwest	37	58	0	5	0	Negative
CM.17	Positive	No	NA	No	No	No	NA	NA	NA	4	4	4	14.28	41.2	217.38	13.66	16.86	11.95	4.21	8.63	13.42	3.62	4.99	1.49	66.2	302.3	4.12	3.69	14.18	1.46	NA	37.9	10.1	Yes	feces	20.2	36.5	10.1	22	M	Hunter-Gatherer	Baka	East	27	32	0	41	0	Negative
CM.203	Positive	No	NA	Yes	No	No	No	Yes	NA	5	5	4	NA	NA	NA	NA	NA	NA	NA	NA	NA	NA	NA	NA	NA	NA	NA	NA	NA	NA	NA	NA	NA	No	feces	22.4	36.7	13.9	22	M	Hunter-Gatherer	Bagyeli	South	25	24	0	51	0	Negative
US.21	NA	NA	NA	NA	NA	NA	NA	NA	NA	NA	NA	NA	NA	NA	NA	NA	NA	NA	NA	NA	NA	NA	NA	NA	NA	NA	NA	NA	NA	NA	NA	NA	NA	NA	feces	21.2	NA	NA	22	F	Industrial_Agropastoralist	USA	Philadelphia	NA	NA	NA	NA	NA	NA
CM.127	Positive	No	NA	NA	NA	NA	No	NA	NA	2	2	1	NA	NA	NA	NA	NA	NA	NA	NA	NA	NA	NA	NA	NA	NA	NA	NA	NA	NA	NA	NA	NA	No	feces	20.7	37.1	5.6	22	F	Hunter-Gatherer	Baka	East	28	56	1	15	0	Negative
CM.287	Negative	NA	No	NA	NA	NA	NA	NA	NA	0	0	0	NA	NA	NA	NA	NA	NA	NA	NA	NA	NA	NA	NA	NA	NA	NA	NA	NA	NA	NA	NA	NA	No	feces	16.7	36.5	4	22	M	Pastoralist	Mbororo_Fulani	Northwest	57	35	0	8	0	Negative
CM.313	Negative	NA	NA	NA	NA	No	No	No	NA	1	1	0	NA	NA	NA	NA	NA	NA	NA	NA	NA	NA	NA	NA	NA	NA	NA	NA	NA	NA	NA	NA	NA	No	feces	23	36.2	4.6	22	M	Agropastoralist	Bantu	Northwest	57	43	0	0	0	Negative
CM.391	Negative	NA	NA	NA	NA	NA	NA	NA	NA	0	0	0	NA	NA	NA	NA	NA	NA	NA	NA	NA	NA	NA	NA	NA	NA	NA	NA	NA	NA	NA	NA	NA	No	feces	18	35.8	3.7	22	F	Pastoralist	Mbororo_Fulani	Northwest	22	67	2	9	0	Negative
CM.16	Negative	NA	NA	NA	NA	No	NA	NA	NA	0	0	0	NA	NA	NA	NA	NA	NA	NA	NA	NA	NA	NA	NA	NA	NA	NA	NA	NA	NA	NA	NA	NA	No	feces	24.3	36.7	7.9	23	F	Hunter-Gatherer	Baka	East	NA	NA	NA	NA	NA	NA
CM.308	Negative	NA	NA	NA	NA	NA	NA	NA	NA	0	0	0	NA	NA	NA	NA	NA	NA	NA	NA	NA	NA	NA	NA	NA	NA	NA	NA	NA	NA	NA	NA	NA	No	feces	29.7	35.6	6	23	F	Agropastoralist	Bantu	Northwest	49	41	0	10	0	Negative
CM.315	Negative	NA	NA	NA	NA	NA	NA	NA	No	1	1	0	14.91	46.54	305.62	17.54	15.48	19.27	2.32	6.73	7.6	1.76	1.91	2.91	45.71	239.36	4.78	9.88	6.7	1.52	NA	26.91	8.04	Yes	feces	15.9	36.4	7.1	23	M	Pastoralist	Mbororo_Fulani	Northwest	55	45	0	0	0	Negative
US.2	NA	NA	NA	NA	NA	NA	NA	NA	NA	NA	NA	NA	NA	NA	NA	NA	NA	NA	NA	NA	NA	NA	NA	NA	NA	NA	NA	NA	NA	NA	NA	NA	NA	NA	feces	21.8	NA	NA	23	F	Industrial_Agropastoralist	USA	Philadelphia	NA	NA	NA	NA	NA	NA
US.18	NA	NA	NA	NA	NA	NA	NA	NA	NA	NA	NA	NA	NA	NA	NA	NA	NA	NA	NA	NA	NA	NA	NA	NA	NA	NA	NA	NA	NA	NA	NA	NA	NA	NA	feces	23.5	NA	NA	23	M	Industrial_Agropastoralist	USA	Philadelphia	NA	NA	NA	NA	NA	NA
CM.22	Positive	No	NA	NA	Yes	No	NA	No	NA	3	3	3	NA	NA	NA	NA	NA	NA	NA	NA	NA	NA	NA	NA	NA	NA	NA	NA	NA	NA	NA	NA	NA	No	feces	24.3	36.7	NA	23	F	Agropastoralist	Bantu	East	NA	NA	NA	NA	NA	NA
CM.56	Positive	No	NA	NA	No	NA	NA	NA	NA	1	1	1	NA	NA	NA	NA	NA	NA	NA	NA	NA	NA	NA	NA	NA	NA	NA	NA	NA	NA	NA	NA	NA	No	feces	17	36.8	11.8	23	F	Hunter-Gatherer	Baka	East	34	44	0	22	0	Negative
CM.92	Positive	No	NA	NA	NA	NA	NA	NA	NA	1	1	1	NA	NA	NA	NA	NA	NA	NA	NA	NA	NA	NA	NA	NA	NA	NA	NA	NA	NA	NA	NA	NA	No	feces	21.7	36.6	5	23	M	Hunter-Gatherer	Baka	East	28	51	0	21	0	Negative
CM.95	Positive	Yes	NA	No	NA	NA	No	NA	NA	2	2	2	NA	NA	NA	NA	NA	NA	NA	NA	NA	NA	NA	NA	NA	NA	NA	NA	NA	NA	NA	NA	NA	No	feces	23.8	36.7	5.3	23	M	Hunter-Gatherer	Baka	East	35	23	1	41	0	Negative
CM.108	Positive	No	NA	NA	NA	No	No	No	NA	3	3	2	NA	NA	NA	NA	NA	NA	NA	NA	NA	NA	NA	NA	NA	NA	NA	NA	NA	NA	NA	NA	NA	No	feces	20.9	36.6	6.2	23	F	Hunter-Gatherer	Baka	East	41	41	0	18	0	Negative
CM.217	Positive	No	NA	NA	NA	NA	No	Yes	NA	2	2	1	NA	NA	NA	NA	NA	NA	NA	NA	NA	NA	NA	NA	NA	NA	NA	NA	NA	NA	NA	NA	NA	No	feces	22	36.7	12.3	23	F	Hunter-Gatherer	Bagyeli	South	26	48	0	26	0	Negative
CM.306	Negative	NA	No	NA	NA	NA	NA	NA	NA	0	0	0	NA	NA	NA	NA	NA	NA	NA	NA	NA	NA	NA	NA	NA	NA	NA	NA	NA	NA	NA	NA	NA	No	feces	22.5	36.6	2.8	23	M	Agropastoralist	Bantu	Northwest	70	29	0	1	0	Negative
CM.587	Negative	NA	No	NA	NA	NA	NA	NA	NA	1	1	0	11.14	103.06	291.61	12.13	14.28	12.17	1.76	8.67	9.36	2.16	3.4	1.99	115.74	349.39	4.05	2.17	11.52	1.98	NA	38.57	7.06	Yes	feces	21.9	36.7	4	23	M	Pastoralist	Mbororo_Fulani	Northwest	35	65	0	0	0	Negative
CM.82	Positive	No	NA	No	NA	NA	NA	NA	NA	2	2	2	9.85	20.48	161.87	27.88	15.94	14.03	2.44	8.22	13.93	2.13	1.52	2.23	32.51	256.9	12.15	3.09	26.41	3.08	19.5	33.63	10.47	Yes	feces	21.8	36.8	8.5	24	M	Hunter-Gatherer	Baka	East	28	34	0	38	0	Negative
US.16	NA	NA	NA	NA	NA	NA	NA	NA	NA	NA	NA	NA	NA	NA	NA	NA	NA	NA	NA	NA	NA	NA	NA	NA	NA	NA	NA	NA	NA	NA	NA	NA	NA	NA	feces	25.3	NA	NA	24	M	Industrial_Agropastoralist	USA	Philadelphia	NA	NA	NA	NA	NA	NA
US.17	NA	NA	NA	NA	NA	NA	NA	NA	NA	NA	NA	NA	NA	NA	NA	NA	NA	NA	NA	NA	NA	NA	NA	NA	NA	NA	NA	NA	NA	NA	NA	NA	NA	NA	feces	22.8	NA	NA	24	F	Industrial_Agropastoralist	USA	Philadelphia	NA	NA	NA	NA	NA	NA
US.25	NA	NA	NA	NA	NA	NA	NA	NA	NA	NA	NA	NA	NA	NA	NA	NA	NA	NA	NA	NA	NA	NA	NA	NA	NA	NA	NA	NA	NA	NA	NA	NA	NA	NA	feces	20	NA	NA	24	F	Industrial_Agropastoralist	USA	Philadelphia	NA	NA	NA	NA	NA	NA
US.28	NA	NA	NA	NA	NA	NA	NA	NA	NA	NA	NA	NA	NA	NA	NA	NA	NA	NA	NA	NA	NA	NA	NA	NA	NA	NA	NA	NA	NA	NA	NA	NA	NA	NA	feces	24	NA	NA	24	F	Industrial_Agropastoralist	USA	Philadelphia	NA	NA	NA	NA	NA	NA
CM.9	Positive	No	NA	NA	Yes	No	NA	NA	NA	2	2	2	NA	NA	NA	NA	NA	NA	NA	NA	NA	NA	NA	NA	NA	NA	NA	NA	NA	NA	NA	NA	NA	No	feces	21.9	36.6	6.8	24	F	Hunter-Gatherer	Baka	East	32	31	0	37	0	Negative
CM.81	Positive	No	NA	NA	No	NA	NA	No	NA	2	2	2	NA	NA	NA	NA	NA	NA	NA	NA	NA	NA	NA	NA	NA	NA	NA	NA	NA	NA	NA	NA	NA	No	feces	22.6	36.6	11.5	24	F	Hunter-Gatherer	Baka	East	29	37	0	34	0	Negative
CM.128	Positive	Yes	NA	NA	No	No	NA	NA	NA	3	3	3	NA	NA	NA	NA	NA	NA	NA	NA	NA	NA	NA	NA	NA	NA	NA	NA	NA	NA	NA	NA	NA	No	feces	21.6	36.2	7.8	24	M	Hunter-Gatherer	Baka	East	24	48	1	27	0	Negative
CM.531	Negative	NA	NA	NA	NA	NA	NA	NA	NA	0	0	0	NA	NA	NA	NA	NA	NA	NA	NA	NA	NA	NA	NA	NA	NA	NA	NA	NA	NA	NA	NA	NA	No	feces	19.8	35.8	4.5	24	M	Agropastoralist	Bantu	Northwest	41	40	0	19	0	Negative
CM.453	Negative	NA	NA	NA	NA	NA	NA	No	NA	0	0	0	NA	NA	NA	NA	NA	NA	NA	NA	NA	NA	NA	NA	NA	NA	NA	NA	NA	NA	NA	NA	NA	No	feces	40.4	36.7	6	24	F	Agropastoralist	Bantu	Northwest	32	68	0	0	0	Negative
CM.461	Negative	NA	No	No	NA	NA	NA	NA	NA	0	0	0	NA	NA	NA	NA	NA	NA	NA	NA	NA	NA	NA	NA	NA	NA	NA	NA	NA	NA	NA	NA	NA	No	feces	27.3	36.5	4.9	24	M	Agropastoralist	Bantu	Northwest	44	56	0	0	0	Negative
CM.55	Positive	No	NA	No	No	No	NA	No	NA	4	4	4	NA	NA	NA	NA	NA	NA	NA	NA	NA	NA	NA	NA	NA	NA	NA	NA	NA	NA	NA	NA	NA	No	feces	21.1	39.2	11.4	25	M	Hunter-Gatherer	Baka	East	21	68	0	11	0	Positive
CM.107	Positive	Yes	NA	Yes	NA	NA	NA	NA	NA	2	2	2	NA	NA	NA	NA	NA	NA	NA	NA	NA	NA	NA	NA	NA	NA	NA	NA	NA	NA	NA	NA	NA	No	feces	21.6	36.5	4.1	25	M	Hunter-Gatherer	Baka	East	32	48	0	20	0	Negative
CM.212	Positive	Yes	NA	No	No	No	NA	No	NA	5	6	4	12.27	24.77	346.24	14.11	21.53	10.93	5.08	11.79	10.03	3.56	3.18	2.53	32.96	165.37	12.35	4.25	17.01	2.17	NA	25.7	6.28	Yes	feces	22.5	36.8	6.9	25	M	Hunter-Gatherer	Bagyeli	South	25	38	0	37	0	Negative
CM.235	Positive	No	No	Yes	No	No	NA	NA	NA	4	4	4	NA	NA	NA	NA	NA	NA	NA	NA	NA	NA	NA	NA	NA	NA	NA	NA	NA	NA	NA	NA	NA	No	feces	24.9	36.4	10.6	25	M	Agropastoralist	Bantu	South	32	38	0	30	0	Negative
CM.254	Positive	No	NA	Yes	No	Yes	No	NA	NA	4	5	4	NA	NA	NA	NA	NA	NA	NA	NA	NA	NA	NA	NA	NA	NA	NA	NA	NA	NA	NA	NA	NA	No	feces	17.8	36.6	7.2	25	M	Hunter-Gatherer	Bagyeli	South	30	34	0	36	0	Negative
CM.390	Negative	NA	NA	NA	NA	NA	NA	NA	No	1	1	0	10.98	36.42	256.1	18.63	12.4	13.91	3.64	8.31	10.71	2	2.85	3.54	74.8	400.2	3.42	1.46	10.19	1.95	NA	25.51	5.53	Yes	feces	19.4	36.7	4.9	25	M	Pastoralist	Mbororo_Fulani	Northwest	34	59	0	7	0	Negative
CM.401	Negative	NA	NA	NA	NA	NA	NA	NA	NA	0	0	0	NA	NA	NA	NA	NA	NA	NA	NA	NA	NA	NA	NA	NA	NA	NA	NA	NA	NA	NA	NA	NA	No	feces	23.3	36.1	3.4	25	M	Agropastoralist	Bantu	Northwest	46	54	0	0	0	Negative
US.26	NA	NA	NA	NA	NA	NA	NA	NA	NA	NA	NA	NA	NA	NA	NA	NA	NA	NA	NA	NA	NA	NA	NA	NA	NA	NA	NA	NA	NA	NA	NA	NA	NA	NA	feces	20.9	NA	NA	25	F	Industrial_Agropastoralist	USA	Philadelphia	NA	NA	NA	NA	NA	NA
CM.3	Positive	No	NA	NA	NA	NA	NA	NA	NA	1	1	1	NA	NA	NA	NA	NA	NA	NA	NA	NA	NA	NA	NA	NA	NA	NA	NA	NA	NA	NA	NA	NA	No	feces	20.9	35.4	7.5	25	M	Hunter-Gatherer	Baka	East	26	50	0	24	0	Negative
CM.38	Positive	No	NA	No	No	No	NA	No	NA	2	3	1	NA	NA	NA	NA	NA	NA	NA	NA	NA	NA	NA	NA	NA	NA	NA	NA	NA	NA	NA	NA	NA	No	feces	17.8	36.8	10.5	25	F	Hunter-Gatherer	Baka	East	37	34	0	29	0	Negative
CM.63	Positive	No	NA	NA	No	Yes	NA	No	NA	2	2	2	NA	NA	NA	NA	NA	NA	NA	NA	NA	NA	NA	NA	NA	NA	NA	NA	NA	NA	NA	NA	NA	No	feces	23.2	36.1	5.2	25	F	Hunter-Gatherer	Baka	East	26	58	2	14	0	Positive
CM.122	Positive	Yes	No	NA	No	No	No	NA	NA	3	3	3	NA	NA	NA	NA	NA	NA	NA	NA	NA	NA	NA	NA	NA	NA	NA	NA	NA	NA	NA	NA	NA	No	feces	20.7	36.4	4.5	25	F	Hunter-Gatherer	Baka	East	29	58	0	13	0	Negative
CM.225	Negative	No	NA	NA	NA	NA	NA	NA	NA	0	0	0	NA	NA	NA	NA	NA	NA	NA	NA	NA	NA	NA	NA	NA	NA	NA	NA	NA	NA	NA	NA	NA	No	feces	19.5	37	8.6	25	M	Agropastoralist	Bantu	South	21	45	0	34	0	Negative
CM.241	Negative	NA	NA	NA	NA	NA	NA	NA	NA	0	1	0	NA	NA	NA	NA	NA	NA	NA	NA	NA	NA	NA	NA	NA	NA	NA	NA	NA	NA	NA	NA	NA	No	feces	23.7	36.8	7.2	25	F	Agropastoralist	Bantu	South	33	42	0	25	0	Negative
CM.557	Negative	NA	NA	NA	NA	NA	NA	NA	NA	0	0	0	NA	NA	NA	NA	NA	NA	NA	NA	NA	NA	NA	NA	NA	NA	NA	NA	NA	NA	NA	NA	NA	No	feces	18.5	36.1	4.1	25	M	Pastoralist	Mbororo_Fulani	Northwest	42	38	0	20	0	Negative
CM.320	Negative	NA	NA	NA	NA	NA	NA	NA	NA	0	0	0	NA	NA	NA	NA	NA	NA	NA	NA	NA	NA	NA	NA	NA	NA	NA	NA	NA	NA	NA	NA	NA	No	feces	29.4	36.2	3.1	25	M	Agropastoralist	Bantu	Northwest	25	70	1	4	0	Negative
CM.428	Negative	NA	NA	NA	NA	NA	NA	NA	NA	0	0	0	NA	NA	NA	NA	NA	NA	NA	NA	NA	NA	NA	NA	NA	NA	NA	NA	NA	NA	NA	NA	NA	No	feces	20.8	36.5	7.9	25	F	Agropastoralist	Bantu	Northwest	58	42	0	0	0	Negative
CM.257	Positive	Yes	NA	No	NA	Yes	NA	No	NA	4	5	3	NA	NA	NA	NA	NA	NA	NA	NA	NA	NA	NA	NA	NA	NA	NA	NA	NA	NA	NA	NA	NA	No	feces	17.4	37.3	7.8	26	F	Hunter-Gatherer	Bagyeli	South	40	36	0	24	0	Negative
US.1	NA	NA	NA	NA	NA	NA	NA	NA	NA	NA	NA	NA	NA	NA	NA	NA	NA	NA	NA	NA	NA	NA	NA	NA	NA	NA	NA	NA	NA	NA	NA	NA	NA	NA	feces	21.6	NA	NA	26	M	Industrial_Agropastoralist	USA	Philadelphia	NA	NA	NA	NA	NA	NA
US.13	NA	NA	NA	NA	NA	NA	NA	NA	NA	NA	NA	NA	NA	NA	NA	NA	NA	NA	NA	NA	NA	NA	NA	NA	NA	NA	NA	NA	NA	NA	NA	NA	NA	NA	feces	25.5	NA	NA	26	F	Industrial_Agropastoralist	USA	Philadelphia	NA	NA	NA	NA	NA	NA
US.34	NA	NA	NA	NA	NA	NA	NA	NA	NA	NA	NA	NA	NA	NA	NA	NA	NA	NA	NA	NA	NA	NA	NA	NA	NA	NA	NA	NA	NA	NA	NA	NA	NA	NA	feces	22.5	NA	NA	26	F	Industrial_Agropastoralist	USA	Philadelphia	NA	NA	NA	NA	NA	NA
CM.213	Negative	No	Yes	NA	NA	NA	NA	NA	NA	0	0	0	NA	NA	NA	NA	NA	NA	NA	NA	NA	NA	NA	NA	NA	NA	NA	NA	NA	NA	NA	NA	NA	No	feces	24	36.5	7.7	26	F	Hunter-Gatherer	Bagyeli	South	22	49	0	29	0	Negative
CM.29	Negative	NA	NA	NA	NA	NA	NA	NA	NA	0	0	0	222.38	43.84	301.74	17.1	17.13	14.1	7.92	9.93	10.38	3.27	3.27	4.92	43.37	1446.28	6.75	8.02	17.84	2.55	NA	49.75	6.98	Yes	feces	23.3	36.6	5.7	27	F	Agropastoralist	Bantu	East	25	64	0	11	0	Negative
CM.80	Positive	Yes	NA	No	Yes	No	No	No	NA	3	3	3	13.58	32.09	240.73	17.32	29.37	12.51	8.14	23.01	29.52	9.63	21.32	2.93	371.86	488.48	9.03	11.12	25.66	4.41	NA	31.9	10.01	Yes	feces	21	36.6	12.2	27	M	Hunter-Gatherer	Baka	East	23	43	0	34	0	Negative
CM.226	Positive	No	NA	No	No	No	NA	NA	NA	3	4	3	NA	NA	NA	NA	NA	NA	NA	NA	NA	NA	NA	NA	NA	NA	NA	NA	NA	NA	NA	NA	NA	No	feces	21.7	36.9	8.4	27	M	Hunter-Gatherer	Bagyeli	South	25	42	0	33	0	Negative
CM.237	Positive	No	NA	No	NA	No	NA	NA	NA	3	4	3	NA	NA	NA	NA	NA	NA	NA	NA	NA	NA	NA	NA	NA	NA	NA	NA	NA	NA	NA	NA	NA	No	feces	22.6	36.7	16.6	27	M	Agropastoralist	Bantu	South	35	40	0	25	0	Negative
US.10	NA	NA	NA	NA	NA	NA	NA	NA	NA	NA	NA	NA	NA	NA	NA	NA	NA	NA	NA	NA	NA	NA	NA	NA	NA	NA	NA	NA	NA	NA	NA	NA	NA	NA	feces	22.6	NA	NA	27	F	Industrial_Agropastoralist	USA	Philadelphia	NA	NA	NA	NA	NA	NA
CM.6	Positive	No	NA	NA	Yes	No	NA	NA	NA	2	2	2	NA	NA	NA	NA	NA	NA	NA	NA	NA	NA	NA	NA	NA	NA	NA	NA	NA	NA	NA	NA	NA	No	feces	23.9	38.8	10.8	27	F	Hunter-Gatherer	Baka	East	29	32	0	39	0	Negative
CM.21	Positive	No	NA	No	No	NA	NA	No	NA	2	2	2	NA	NA	NA	NA	NA	NA	NA	NA	NA	NA	NA	NA	NA	NA	NA	NA	NA	NA	NA	NA	NA	No	feces	21.3	36.4	NA	27	F	Hunter-Gatherer	Baka	East	29	43	0	38	0	Negative
CM.40	Positive	NA	NA	No	NA	No	NA	NA	NA	2	2	2	NA	NA	NA	NA	NA	NA	NA	NA	NA	NA	NA	NA	NA	NA	NA	NA	NA	NA	NA	NA	NA	No	feces	22.4	36.4	11.5	27	M	Hunter-Gatherer	Baka	East	18	44	0	38	0	Positive
CM.51	Positive	Yes	NA	NA	NA	No	No	No	NA	2	2	2	NA	NA	NA	NA	NA	NA	NA	NA	NA	NA	NA	NA	NA	NA	NA	NA	NA	NA	NA	NA	NA	No	feces	18.3	39.2	13.1	27	F	Hunter-Gatherer	Baka	East	25	43	0	32	0	Positive
CM.372	Negative	NA	NA	NA	NA	NA	NA	NA	No	1	1	0	NA	NA	NA	NA	NA	NA	NA	NA	NA	NA	NA	NA	NA	NA	NA	NA	NA	NA	NA	NA	NA	No	feces	21.7	36.5	8.2	27	F	Agropastoralist	Bantu	Northwest	40	59	1	0	0	Negative
CM.400	Negative	NA	NA	NA	NA	NA	No	NA	NA	0	0	0	NA	NA	NA	NA	NA	NA	NA	NA	NA	NA	NA	NA	NA	NA	NA	NA	NA	NA	NA	NA	NA	No	feces	32.3	35.9	4.1	27	F	Agropastoralist	Bantu	Northwest	43	57	0	0	0	Negative
CM.429	Negative	NA	NA	NA	NA	NA	NA	No	NA	1	1	0	NA	NA	NA	NA	NA	NA	NA	NA	NA	NA	NA	NA	NA	NA	NA	NA	NA	NA	NA	NA	NA	No	feces	29	36.2	4.1	27	M	Agropastoralist	Bantu	Northwest	22	75	0	3	0	Negative
CM.31	Positive	No	NA	No	No	No	NA	No	NA	5	5	4	22.56	40.07	280.94	90.88	65.16	94.58	54.68	117.75	99.64	3.33	3.53	7.3	63.98	928.62	40.48	44.86	25.59	24.01	45.38	72.66	23.45	Yes	feces	24.4	36.8	9.7	28	M	Agropastoralist	Bantu	East	18	38	0	44	0	Negative
CM.57	Positive	No	NA	No	No	Yes	NA	NA	NA	4	4	4	NA	NA	NA	NA	NA	NA	NA	NA	NA	NA	NA	NA	NA	NA	NA	NA	NA	NA	NA	NA	NA	No	feces	22.5	37	11.2	28	M	Hunter-Gatherer	Baka	East	36	52	0	12	0	Positive
CM.232	Positive	Yes	No	NA	Yes	Yes	No	No	NA	3	4	3	NA	NA	NA	NA	NA	NA	NA	NA	NA	NA	NA	NA	NA	NA	NA	NA	NA	NA	NA	NA	NA	No	feces	22.1	36.3	6.8	28	F	Hunter-Gatherer	Bagyeli	South	41	27	1	31	0	Negative
CM.251	Positive	Yes	NA	No	NA	No	NA	No	NA	4	4	3	NA	NA	NA	NA	NA	NA	NA	NA	NA	NA	NA	NA	NA	NA	NA	NA	NA	NA	NA	NA	NA	No	feces	21.4	36.4	5.7	28	F	Hunter-Gatherer	Bagyeli	South	27	29	0	44	0	Negative
CM.255	Positive	Yes	Yes	No	No	NA	No	NA	NA	4	5	3	NA	NA	NA	NA	NA	NA	NA	NA	NA	NA	NA	NA	NA	NA	NA	NA	NA	NA	NA	NA	NA	No	feces	19.3	36.1	7.9	28	F	Hunter-Gatherer	Bagyeli	South	40	31	0	29	0	Negative
CM.316	Negative	NA	NA	NA	NA	NA	NA	NA	NA	0	0	0	NA	NA	NA	NA	NA	NA	NA	NA	NA	NA	NA	NA	NA	NA	NA	NA	NA	NA	NA	NA	NA	No	feces	17.8	36.3	9.7	28	M	Pastoralist	Mbororo_Fulani	Northwest	28	36	0	36	0	Negative
CM.443	Negative	NA	No	NA	NA	NA	NA	NA	NA	0	0	0	NA	NA	NA	NA	NA	NA	NA	NA	NA	NA	NA	NA	NA	NA	NA	NA	NA	NA	NA	NA	NA	No	feces	21.8	36.7	3.8	28	M	Agropastoralist	Bantu	Northwest	48	51	0	1	0	Negative
US.24	NA	NA	NA	NA	NA	NA	NA	NA	NA	NA	NA	NA	NA	NA	NA	NA	NA	NA	NA	NA	NA	NA	NA	NA	NA	NA	NA	NA	NA	NA	NA	NA	NA	NA	feces	24.2	NA	NA	28	F	Industrial_Agropastoralist	USA	Philadelphia	NA	NA	NA	NA	NA	NA
CM.1	Positive	No	NA	NA	No	NA	NA	No	Yes	3	3	2	NA	NA	NA	NA	NA	NA	NA	NA	NA	NA	NA	NA	NA	NA	NA	NA	NA	NA	NA	NA	NA	No	feces	20.7	35	19.1	28	M	Hunter-Gatherer	Baka	East	50	50	0	0	0	Negative
CM.112	Positive	No	No	NA	NA	NA	NA	NA	NA	1	1	1	NA	NA	NA	NA	NA	NA	NA	NA	NA	NA	NA	NA	NA	NA	NA	NA	NA	NA	NA	NA	NA	No	feces	18.5	36.1	4.2	28	M	Hunter-Gatherer	Baka	East	38	34	0	28	0	Negative
CM.169	Positive	NA	NA	No	NA	No	NA	NA	NA	2	2	2	NA	NA	NA	NA	NA	NA	NA	NA	NA	NA	NA	NA	NA	NA	NA	NA	NA	NA	NA	NA	NA	No	feces	24.3	36.9	5.1	28	F	Agropastoralist	Bantu	South	47	36	0	17	0	Negative
CM.189	Negative	NA	NA	NA	NA	NA	NA	NA	NA	0	0	0	NA	NA	NA	NA	NA	NA	NA	NA	NA	NA	NA	NA	NA	NA	NA	NA	NA	NA	NA	NA	NA	No	feces	26.2	36.9	5.3	28	F	Agropastoralist	Bantu	South	17	58	2	23	0	Negative
CM.198	Negative	NA	NA	NA	NA	NA	NA	Yes	NA	1	1	0	NA	NA	NA	NA	NA	NA	NA	NA	NA	NA	NA	NA	NA	NA	NA	NA	NA	NA	NA	NA	NA	No	feces	26.5	36.6	6.4	28	F	Agropastoralist	Bantu	South	57	32	1	10	0	Negative
CM.267	Positive	No	No	NA	NA	NA	No	NA	NA	1	1	1	NA	NA	NA	NA	NA	NA	NA	NA	NA	NA	NA	NA	NA	NA	NA	NA	NA	NA	NA	NA	NA	No	feces	23	36.5	8.1	28	M	Agropastoralist	Bantu	South	28	46	0	26	0	Negative
CM.568	Negative	NA	NA	NA	NA	NA	NA	NA	NA	0	0	0	NA	NA	NA	NA	NA	NA	NA	NA	NA	NA	NA	NA	NA	NA	NA	NA	NA	NA	NA	NA	NA	No	feces	41.8	36.3	6.1	28	F	Pastoralist	Mbororo_Fulani	Northwest	33	50	0	17	0	Negative
CM.338	Negative	NA	NA	NA	NA	NA	NA	NA	NA	0	0	0	NA	NA	NA	NA	NA	NA	NA	NA	NA	NA	NA	NA	NA	NA	NA	NA	NA	NA	NA	NA	NA	No	feces	24	36.6	9.6	28	F	Pastoralist	Mbororo_Fulani	Northwest	72	24	4	0	0	Negative
CM.348	Negative	NA	NA	NA	No	NA	NA	NA	NA	0	0	0	NA	NA	NA	NA	NA	NA	NA	NA	NA	NA	NA	NA	NA	NA	NA	NA	NA	NA	NA	NA	NA	No	feces	17.7	36.3	4.4	28	F	Pastoralist	Mbororo_Fulani	Northwest	36	61	2	1	0	Negative
CM.351	Negative	NA	NA	NA	NA	NA	NA	NA	NA	0	1	0	NA	NA	NA	NA	NA	NA	NA	NA	NA	NA	NA	NA	NA	NA	NA	NA	NA	NA	NA	NA	NA	No	feces	20.7	35.7	4.8	28	F	Pastoralist	Mbororo_Fulani	Northwest	43	55	2	0	0	Positive
CM.487	Negative	NA	NA	NA	NA	NA	NA	NA	NA	0	0	0	NA	NA	NA	NA	NA	NA	NA	NA	NA	NA	NA	NA	NA	NA	NA	NA	NA	NA	NA	NA	NA	No	feces	29.4	36.7	4.9	28	F	Agropastoralist	Bantu	Northwest	28	72	0	0	0	Negative
CM.46	Positive	No	NA	Yes	No	No	NA	No	NA	4	4	4	NA	NA	NA	NA	NA	NA	NA	NA	NA	NA	NA	NA	NA	NA	NA	NA	NA	NA	NA	NA	NA	No	feces	25.6	35.6	7.6	29	M	Hunter-Gatherer	Baka	East	25	38	0	37	0	Positive
CM.79	Positive	Yes	NA	NA	No	No	NA	No	NA	3	3	3	9.85	25.94	248.27	24.36	17.65	10.02	5.28	6.98	10.99	2.37	2.61	3.15	54.15	273.94	8.82	8.31	10.38	2.4	NA	39.88	7.7	Yes	feces	18.4	37.4	7.1	29	F	Hunter-Gatherer	Baka	East	41	36	0	23	0	Negative
CM.345	Negative	NA	NA	NA	NA	NA	NA	NA	NA	0	0	0	43.44	42.72	319.41	13.6	14.88	14.36	1.95	5.94	6.89	1.57	1.21	1.33	1278.72	347.7	3.37	1.58	5.76	1.18	NA	19.64	7.23	Yes	feces	16.8	36	7.5	29	F	Pastoralist	Mbororo_Fulani	Northwest	27	71	0	2	0	Negative
CM.376	Negative	NA	NA	NA	NA	NA	NA	NA	NA	0	0	0	11.78	29.9	260.13	15.53	19.41	13.46	3.86	10.71	10.36	2.31	2.79	4.69	70.31	215.66	5.75	3.46	10.81	6.52	NA	26.78	5.68	Yes	feces	23.6	36.1	5.3	29	F	Agropastoralist	Bantu	Northwest	39	60	1	0	0	Negative
US.4	NA	NA	NA	NA	NA	NA	NA	NA	NA	NA	NA	NA	NA	NA	NA	NA	NA	NA	NA	NA	NA	NA	NA	NA	NA	NA	NA	NA	NA	NA	NA	NA	NA	NA	feces	22.7	NA	NA	29	F	Industrial_Agropastoralist	USA	Philadelphia	NA	NA	NA	NA	NA	NA
US.35	NA	NA	NA	NA	NA	NA	NA	NA	NA	NA	NA	NA	NA	NA	NA	NA	NA	NA	NA	NA	NA	NA	NA	NA	NA	NA	NA	NA	NA	NA	NA	NA	NA	NA	feces	20.8	NA	NA	29	M	Industrial_Agropastoralist	USA	Philadelphia	NA	NA	NA	NA	NA	NA
CM.12	Positive	No	NA	NA	No	No	NA	NA	NA	2	2	2	NA	NA	NA	NA	NA	NA	NA	NA	NA	NA	NA	NA	NA	NA	NA	NA	NA	NA	NA	NA	NA	No	feces	21.7	36.7	13.1	29	F	Hunter-Gatherer	Baka	East	18	25	1	56	0	Negative
CM.59	Positive	No	No	No	NA	No	NA	NA	No	3	3	2	NA	NA	NA	NA	NA	NA	NA	NA	NA	NA	NA	NA	NA	NA	NA	NA	NA	NA	NA	NA	NA	No	feces	21.5	36.2	12.9	29	M	Hunter-Gatherer	Baka	East	39	42	0	19	0	Negative
CM.68	Positive	NA	NA	NA	No	NA	NA	NA	NA	1	1	1	NA	NA	NA	NA	NA	NA	NA	NA	NA	NA	NA	NA	NA	NA	NA	NA	NA	NA	NA	NA	NA	No	feces	21.2	36.7	11.8	29	M	Agropastoralist	Bantu	East	31	32	0	37	0	Negative
CM.96	Positive	No	NA	NA	NA	NA	NA	NA	NA	1	1	1	NA	NA	NA	NA	NA	NA	NA	NA	NA	NA	NA	NA	NA	NA	NA	NA	NA	NA	NA	NA	NA	No	feces	22.6	36.1	6.5	29	M	Hunter-Gatherer	Baka	East	33	44	0	23	0	Negative
CM.163	Positive	No	NA	No	NA	NA	No	No	NA	3	3	2	NA	NA	NA	NA	NA	NA	NA	NA	NA	NA	NA	NA	NA	NA	NA	NA	NA	NA	NA	NA	NA	No	feces	19.5	36.7	10.1	29	F	Agropastoralist	Bantu	South	30	43	0	27	0	Negative
CM.571	Negative	NA	NA	NA	NA	NA	NA	NA	NA	0	0	0	NA	NA	NA	NA	NA	NA	NA	NA	NA	NA	NA	NA	NA	NA	NA	NA	NA	NA	NA	NA	NA	No	feces	16.6	36.2	5.1	29	F	Pastoralist	Mbororo_Fulani	Northwest	22	47	0	31	0	Negative
CM.344	Negative	NA	NA	NA	NA	NA	No	NA	No	2	2	0	NA	NA	NA	NA	NA	NA	NA	NA	NA	NA	NA	NA	NA	NA	NA	NA	NA	NA	NA	NA	NA	No	feces	32.1	36.4	6.9	29	F	Agropastoralist	Bantu	Northwest	50	50	0	0	0	Negative
CM.415	Negative	NA	NA	NA	NA	NA	NA	No	NA	0	0	0	NA	NA	NA	NA	NA	NA	NA	NA	NA	NA	NA	NA	NA	NA	NA	NA	NA	NA	NA	NA	NA	No	feces	22.4	35.7	5.4	29	M	Agropastoralist	Bantu	Northwest	58	42	0	0	0	Negative
CM.25	Positive	No	NA	No	NA	No	NA	No	NA	4	5	3	15.86	8.46	157.23	8.65	11.49	12.51	5.41	9.53	7.13	1.34	0.55	2.05	47.88	222.72	15.29	2.72	11.13	1.95	NA	24.74	8.23	Yes	feces	22.6	36.4	6.4	30	F	Hunter-Gatherer	Baka	East	43	24	0	33	0	Negative
CM.219	Positive	Yes	NA	No	No	NA	NA	No	NA	3	4	3	NA	NA	NA	NA	NA	NA	NA	NA	NA	NA	NA	NA	NA	NA	NA	NA	NA	NA	NA	NA	NA	No	feces	19.7	36.4	6.8	30	F	Hunter-Gatherer	Bagyeli	South	30	35	0	35	0	Negative
CM.220	Positive	Yes	NA	Yes	No	Yes	NA	NA	Yes	5	6	4	12.82	32.2	218.71	17.72	17.7	12.41	3.7	7.22	9.36	1.33	1.86	1.86	50.57	857.92	7.69	2.43	5.48	1.26	NA	26.78	8	Yes	feces	21.9	36.3	5.1	30	M	Hunter-Gatherer	Bagyeli	South	48	30	0	22	0	Negative
CM.231	Positive	Yes	NA	No	No	NA	No	No	NA	4	5	3	NA	NA	NA	NA	NA	NA	NA	NA	NA	NA	NA	NA	NA	NA	NA	NA	NA	NA	NA	NA	NA	No	feces	21.4	36.7	9.5	30	M	Hunter-Gatherer	Bagyeli	South	44	48	0	8	0	Negative
CM.328	Negative	NA	NA	NA	NA	NA	NA	NA	NA	0	0	0	NA	NA	NA	NA	NA	NA	NA	NA	NA	NA	NA	NA	NA	NA	NA	NA	NA	NA	NA	NA	NA	No	feces	16.9	35.8	4.6	30	F	Pastoralist	Mbororo_Fulani	Northwest	45	55	0	0	0	Negative
CM.580	Negative	NA	NA	NA	NA	NA	NA	NA	NA	0	0	0	NA	NA	NA	NA	NA	NA	NA	NA	NA	NA	NA	NA	NA	NA	NA	NA	NA	NA	NA	NA	NA	No	feces	22	36.3	6.1	30	F	Pastoralist	Mbororo_Fulani	Northwest	44	56	0	0	0	Negative
CM.347	Negative	NA	NA	NA	NA	NA	NA	NA	NA	0	0	0	NA	NA	NA	NA	NA	NA	NA	NA	NA	NA	NA	NA	NA	NA	NA	NA	NA	NA	NA	NA	NA	No	feces	19.7	36.3	5.2	30	F	Pastoralist	Mbororo_Fulani	Northwest	47	53	0	0	0	Negative
US.6	NA	NA	NA	NA	NA	NA	NA	NA	NA	NA	NA	NA	NA	NA	NA	NA	NA	NA	NA	NA	NA	NA	NA	NA	NA	NA	NA	NA	NA	NA	NA	NA	NA	NA	feces	21.2	NA	NA	30	F	Industrial_Agropastoralist	USA	Philadelphia	NA	NA	NA	NA	NA	NA
US.31	NA	NA	NA	NA	NA	NA	NA	NA	NA	NA	NA	NA	NA	NA	NA	NA	NA	NA	NA	NA	NA	NA	NA	NA	NA	NA	NA	NA	NA	NA	NA	NA	NA	NA	feces	36.2	NA	NA	30	F	Industrial_Agropastoralist	USA	Philadelphia	NA	NA	NA	NA	NA	NA
CM.5	Positive	No	NA	NA	Yes	NA	NA	NA	NA	2	2	2	NA	NA	NA	NA	NA	NA	NA	NA	NA	NA	NA	NA	NA	NA	NA	NA	NA	NA	NA	NA	NA	No	feces	21.2	39	10.5	30	F	Hunter-Gatherer	Baka	East	25	44	1	30	0	Negative
CM.101	Positive	Yes	NA	NA	NA	NA	NA	No	NA	1	1	1	NA	NA	NA	NA	NA	NA	NA	NA	NA	NA	NA	NA	NA	NA	NA	NA	NA	NA	NA	NA	NA	No	feces	19.5	36.6	6.3	30	M	Hunter-Gatherer	Baka	East	30	54	0	16	0	Negative
CM.125	Positive	No	NA	NA	NA	NA	NA	NA	NA	1	1	1	NA	NA	NA	NA	NA	NA	NA	NA	NA	NA	NA	NA	NA	NA	NA	NA	NA	NA	NA	NA	NA	No	feces	22.8	36.8	5.8	30	M	Agropastoralist	Bantu	East	28	55	0	17	0	Negative
CM.136	Positive	NA	NA	NA	No	NA	NA	No	NA	1	1	1	NA	NA	NA	NA	NA	NA	NA	NA	NA	NA	NA	NA	NA	NA	NA	NA	NA	NA	NA	NA	NA	No	feces	22.3	36.5	9.8	30	M	Hunter-Gatherer	Baka	East	38	48	0	14	0	Negative
CM.148	Positive	No	NA	NA	NA	No	NA	NA	NA	1	1	1	NA	NA	NA	NA	NA	NA	NA	NA	NA	NA	NA	NA	NA	NA	NA	NA	NA	NA	NA	NA	NA	No	feces	21.1	36.8	7.8	30	M	Agropastoralist	Bantu	South	33	44	0	23??	0	Negative
CM.158	Positive	No	NA	No	NA	No	NA	NA	NA	3	3	3	NA	NA	NA	NA	NA	NA	NA	NA	NA	NA	NA	NA	NA	NA	NA	NA	NA	NA	NA	NA	NA	No	feces	23.6	36.8	6.7	30	M	Agropastoralist	Bantu	South	29	43	0	28	0	Negative
CM.243	Negative	NA	NA	NA	NA	NA	NA	NA	NA	0	1	0	NA	NA	NA	NA	NA	NA	NA	NA	NA	NA	NA	NA	NA	NA	NA	NA	NA	NA	NA	NA	NA	No	feces	23.4	36.7	10	30	F	Agropastoralist	Bantu	South	24	45	0	31	0	Negative
CM.522	Negative	NA	NA	NA	NA	NA	NA	NA	NA	0	0	0	NA	NA	NA	NA	NA	NA	NA	NA	NA	NA	NA	NA	NA	NA	NA	NA	NA	NA	NA	NA	NA	No	feces	21.8	36.4	4.9	30	M	Pastoralist	Mbororo_Fulani	Northwest	32	45	0	23	0	Negative
CM.282	Negative	NA	NA	NA	NA	NA	NA	NA	NA	0	0	0	NA	NA	NA	NA	NA	NA	NA	NA	NA	NA	NA	NA	NA	NA	NA	NA	NA	NA	NA	NA	NA	No	feces	23.8	36.2	6.9	30	M	Agropastoralist	Bantu	Northwest	54	40	1	5	0	Negative
CM.423	Negative	NA	NA	NA	NA	NA	NA	No	NA	0	0	0	NA	NA	NA	NA	NA	NA	NA	NA	NA	NA	NA	NA	NA	NA	NA	NA	NA	NA	NA	NA	NA	No	feces	31.9	36.2	6.5	30	M	Agropastoralist	Bantu	Northwest	47	48	1	4	0	Negative
CM.472	Negative	NA	NA	NA	NA	NA	NA	NA	NA	0	0	0	NA	NA	NA	NA	NA	NA	NA	NA	NA	NA	NA	NA	NA	NA	NA	NA	NA	NA	NA	NA	NA	No	feces	25.6	36.3	6.4	30	F	Pastoralist	Mbororo_Fulani	Northwest	36	61	0	3	0	Negative
CM.488	Negative	NA	NA	NA	NA	NA	NA	No	NA	0	0	0	NA	NA	NA	NA	NA	NA	NA	NA	NA	NA	NA	NA	NA	NA	NA	NA	NA	NA	NA	NA	NA	No	feces	35.3	36.3	7	30	F	Agropastoralist	Bantu	Northwest	34	63	0	3	0	Negative
CM.90	Positive	No	NA	NA	No	No	NA	NA	NA	3	3	3	11.14	14.54	190.62	10.04	6	10.18	NA	3.28	6.07	1.34	NA	1.27	42.47	205.57	7.84	2.06	7.03	3.43	NA	30.91	7.14	Yes	feces	21.1	36.7	13.2	31	F	Hunter-Gatherer	Baka	East	32	39	0	29	0	Negative
CM.162	Negative	NA	NA	NA	NA	NA	No	NA	NA	0	0	0	13.06	23.22	289.69	14.33	59.11	11.44	4.95	10.34	9.24	2.11	1.61	2.1	51.47	488.48	18.57	3.18	17.18	1.75	NA	36.87	5.46	Yes	feces	18.9	36.8	5	31	F	Agropastoralist	Bantu	South	27	44	0	29	0	Negative
CM.211	Positive	No	NA	NA	No	No	No	No	NA	4	5	3	NA	NA	NA	NA	NA	NA	NA	NA	NA	NA	NA	NA	NA	NA	NA	NA	NA	NA	NA	NA	NA	No	feces	31.7	36.4	10.6	31	F	Hunter-Gatherer	Bagyeli	South	26	30	0	44	0	Negative
US.27	NA	NA	NA	NA	NA	NA	NA	NA	NA	NA	NA	NA	NA	NA	NA	NA	NA	NA	NA	NA	NA	NA	NA	NA	NA	NA	NA	NA	NA	NA	NA	NA	NA	NA	feces	26.4	NA	NA	31	M	Industrial_Agropastoralist	USA	Philadelphia	NA	NA	NA	NA	NA	NA
US.29	NA	NA	NA	NA	NA	NA	NA	NA	NA	NA	NA	NA	NA	NA	NA	NA	NA	NA	NA	NA	NA	NA	NA	NA	NA	NA	NA	NA	NA	NA	NA	NA	NA	NA	feces	41.3	NA	NA	31	M	Industrial_Agropastoralist	USA	Philadelphia	NA	NA	NA	NA	NA	NA
CM.581	Negative	NA	No	NA	NA	NA	NA	NA	NA	1	1	0	NA	NA	NA	NA	NA	NA	NA	NA	NA	NA	NA	NA	NA	NA	NA	NA	NA	NA	NA	NA	NA	No	feces	23.9	35.7	5.1	31	F	Agropastoralist	Bantu	East	58	39	0	3	0	Negative
CM.252	Positive	Yes	NA	NA	NA	Yes	No	No	NA	2	2	2	NA	NA	NA	NA	NA	NA	NA	NA	NA	NA	NA	NA	NA	NA	NA	NA	NA	NA	NA	NA	NA	No	feces	17.4	36.8	4.3	31	F	Hunter-Gatherer	Bagyeli	South	24	47	0	29	0	Negative
CM.20	Negative	NA	NA	NA	NA	NA	NA	NA	NA	0	0	0	10.05	17.33	122.51	7.36	4.74	11.22	1.67	3.62	5.54	1.25	0.5	0.8	30.69	176.89	1.4	1.53	11.75	1.78	NA	16.8	4.3	Yes	feces	18.3	36.2	4.7	32	F	Agropastoralist	Bantu	East	51	45	1	3	0	Negative
CM.30	Positive	No	NA	No	No	No	NA	NA	NA	4	4	4	12.93	33.05	318.56	26.82	19.99	19.45	4.88	12.92	20.96	10.42	22.2	1.4	42.02	330.59	7.97	3.74	13.04	2.88	NA	41.64	7.23	Yes	feces	21.6	36.7	6.5	32	M	Hunter-Gatherer	Baka	East	29	38	0	33	0	Negative
CM.223	Positive	No	NA	NA	NA	No	NA	No	NA	2	3	2	NA	NA	NA	NA	NA	NA	NA	NA	NA	NA	NA	NA	NA	NA	NA	NA	NA	NA	NA	NA	NA	No	feces	20.5	36.7	5.1	32	F	Hunter-Gatherer	Bagyeli	South	22	56	0	22	0	Negative
CM.227	Positive	Yes	NA	Yes	NA	No	NA	NA	NA	3	4	3	NA	NA	NA	NA	NA	NA	NA	NA	NA	NA	NA	NA	NA	NA	NA	NA	NA	NA	NA	NA	NA	No	feces	21.2	36.2	6.1	32	M	Hunter-Gatherer	Bagyeli	South	22	50	0	28	0	Negative
CM.228	Negative	NA	NA	NA	NA	NA	NA	NA	NA	0	0	0	30.22	42.72	184.89	11.94	9.64	12.23	3.51	7.77	7.24	1.7	2.32	1.93	96.16	303.68	3.76	2.65	7.46	1.89	NA	28	13.29	Yes	feces	23.3	36.8	6.7	32	F	Agropastoralist	Bantu	South	50	36	0	14	0	Negative
US.32	NA	NA	NA	NA	NA	NA	NA	NA	NA	NA	NA	NA	NA	NA	NA	NA	NA	NA	NA	NA	NA	NA	NA	NA	NA	NA	NA	NA	NA	NA	NA	NA	NA	NA	feces	32.3	NA	NA	32	M	Industrial_Agropastoralist	USA	Philadelphia	NA	NA	NA	NA	NA	NA
US.37	NA	NA	NA	NA	NA	NA	NA	NA	NA	NA	NA	NA	NA	NA	NA	NA	NA	NA	NA	NA	NA	NA	NA	NA	NA	NA	NA	NA	NA	NA	NA	NA	NA	NA	feces	18.2	NA	NA	32	F	Industrial_Agropastoralist	USA	Philadelphia	NA	NA	NA	NA	NA	NA
CM.98	Positive	No	NA	No	No	NA	No	NA	NA	3	3	3	NA	NA	NA	NA	NA	NA	NA	NA	NA	NA	NA	NA	NA	NA	NA	NA	NA	NA	NA	NA	NA	No	feces	21.3	37	5.2	32	M	Hunter-Gatherer	Baka	East	35	37	0	28	0	Negative
CM.250	Positive	No	NA	No	NA	Yes	NA	NA	NA	3	3	3	NA	NA	NA	NA	NA	NA	NA	NA	NA	NA	NA	NA	NA	NA	NA	NA	NA	NA	NA	NA	NA	No	feces	22.2	36.7	5	32	M	Hunter-Gatherer	Bagyeli	South	31	36	0	33	0	Negative
CM.417	Negative	NA	No	NA	NA	NA	NA	No	NA	0	0	0	NA	NA	NA	NA	NA	NA	NA	NA	NA	NA	NA	NA	NA	NA	NA	NA	NA	NA	NA	NA	NA	No	feces	23	36.5	9.9	32	F	Agropastoralist	Bantu	Northwest	62	38	0	0	0	Negative
CM.157	Negative	NA	NA	NA	NA	NA	No	NA	NA	0	0	0	8.73	16.14	157.23	5.57	69.76	13.07	2.73	3.02	3.92	1.48	NA	1.62	32.96	319.28	6.97	3.48	6.48	1.2	NA	26.63	9.05	Yes	feces	24.4	36.7	5.8	33	F	Agropastoralist	Bantu	South	25	47	0	28	0	Negative
US.3	NA	NA	NA	NA	NA	NA	NA	NA	NA	NA	NA	NA	NA	NA	NA	NA	NA	NA	NA	NA	NA	NA	NA	NA	NA	NA	NA	NA	NA	NA	NA	NA	NA	NA	feces	20.8	NA	NA	33	F	Industrial_Agropastoralist	USA	Philadelphia	NA	NA	NA	NA	NA	NA
US.30	NA	NA	NA	NA	NA	NA	NA	NA	NA	NA	NA	NA	NA	NA	NA	NA	NA	NA	NA	NA	NA	NA	NA	NA	NA	NA	NA	NA	NA	NA	NA	NA	NA	NA	feces	29.5	NA	NA	33	F	Industrial_Agropastoralist	USA	Philadelphia	NA	NA	NA	NA	NA	NA
US.36	NA	NA	NA	NA	NA	NA	NA	NA	NA	NA	NA	NA	NA	NA	NA	NA	NA	NA	NA	NA	NA	NA	NA	NA	NA	NA	NA	NA	NA	NA	NA	NA	NA	NA	feces	25.5	NA	NA	33	M	Industrial_Agropastoralist	USA	Philadelphia	NA	NA	NA	NA	NA	NA
CM.589	Negative	NA	Yes	NA	NA	NA	NA	NA	NA	1	1	0	NA	NA	NA	NA	NA	NA	NA	NA	NA	NA	NA	NA	NA	NA	NA	NA	NA	NA	NA	NA	NA	No	feces	21.6	36.5	6.8	33	F	Pastoralist	Mbororo_Fulani	Northwest	29	55	3	13	0	Negative
CM.565	Negative	NA	Yes	NA	NA	NA	NA	NA	NA	0	0	0	NA	NA	NA	NA	NA	NA	NA	NA	NA	NA	NA	NA	NA	NA	NA	NA	NA	NA	NA	NA	NA	No	feces	23.1	36.1	5	33	F	Pastoralist	Mbororo_Fulani	Northwest	42	48	0	10	0	Negative
CM.288	Negative	NA	NA	NA	NA	NA	NA	NA	NA	0	0	0	NA	NA	NA	NA	NA	NA	NA	NA	NA	NA	NA	NA	NA	NA	NA	NA	NA	NA	NA	NA	NA	No	feces	22.2	36.2	3.5	33	M	Pastoralist	Mbororo_Fulani	Northwest	50	29	1	20	0	Negative
CM.299	Negative	NA	NA	NA	NA	NA	NA	NA	NA	0	0	0	NA	NA	NA	NA	NA	NA	NA	NA	NA	NA	NA	NA	NA	NA	NA	NA	NA	NA	NA	NA	NA	No	feces	32	35.6	5.4	33	F	Agropastoralist	Bantu	Northwest	37	58	0	5	0	Negative
CM.350	Negative	NA	NA	NA	NA	NA	NA	NA	NA	0	0	0	NA	NA	NA	NA	NA	NA	NA	NA	NA	NA	NA	NA	NA	NA	NA	NA	NA	NA	NA	NA	NA	No	feces	16.3	36.5	3.8	33	F	Pastoralist	Mbororo_Fulani	Northwest	44	56	0	0	0	Negative
CM.222	Positive	No	NA	No	No	No	No	NA	NA	2	3	2	NA	NA	NA	NA	NA	NA	NA	NA	NA	NA	NA	NA	NA	NA	NA	NA	NA	NA	NA	NA	NA	No	feces	28.1	36.9	6.9	34	F	Hunter-Gatherer	Bagyeli	South	28	47	0	25	0	Negative
CM.247	Positive	No	NA	Yes	NA	Yes	NA	No	NA	3	4	3	NA	NA	NA	NA	NA	NA	NA	NA	NA	NA	NA	NA	NA	NA	NA	NA	NA	NA	NA	NA	NA	No	feces	23.5	36.7	6.9	34	M	Hunter-Gatherer	Bagyeli	South	34	50	0	16	0	Negative
CM.358	Negative	NA	NA	NA	NA	NA	NA	NA	NA	0	0	0	NA	NA	NA	NA	NA	NA	NA	NA	NA	NA	NA	NA	NA	NA	NA	NA	NA	NA	NA	NA	NA	No	feces	28.1	35.6	4.5	34	F	Agropastoralist	Bantu	Northwest	49	49	0	2	0	Negative
CM.89	Positive	No	NA	NA	Yes	No	NA	No	NA	3	3	3	NA	NA	NA	NA	NA	NA	NA	NA	NA	NA	NA	NA	NA	NA	NA	NA	NA	NA	NA	NA	NA	No	feces	19.7	35.6	17.3	34	F	Hunter-Gatherer	Baka	East	29	40	0	31	0	Negative
CM.523	Negative	NA	NA	NA	NA	NA	NA	NA	NA	0	0	0	NA	NA	NA	NA	NA	NA	NA	NA	NA	NA	NA	NA	NA	NA	NA	NA	NA	NA	NA	NA	NA	No	feces	21.2	35.6	5.2	34	M	Pastoralist	Mbororo_Fulani	Northwest	42	36	0	22	0	Negative
CM.551	Negative	NA	NA	NA	NA	NA	NA	NA	NA	0	0	0	NA	NA	NA	NA	NA	NA	NA	NA	NA	NA	NA	NA	NA	NA	NA	NA	NA	NA	NA	NA	NA	No	feces	21	36.9	4.7	34	F	Pastoralist	Mbororo_Fulani	Northwest	21	64	0	15	0	Negative
CM.368	Negative	NA	NA	NA	NA	NA	No	No	NA	1	1	0	NA	NA	NA	NA	NA	NA	NA	NA	NA	NA	NA	NA	NA	NA	NA	NA	NA	NA	NA	NA	NA	No	feces	23.7	36.3	5.4	34	F	Agropastoralist	Bantu	Northwest	28	59	0	13	0	Negative
CM.498	Negative	NA	Yes	NA	NA	NA	NA	NA	NA	0	0	0	NA	NA	NA	NA	NA	NA	NA	NA	NA	NA	NA	NA	NA	NA	NA	NA	NA	NA	NA	NA	NA	No	feces	31.2	36.4	4.3	34	F	Agropastoralist	Bantu	Northwest	34	66	0	0	0	Negative
CM.512	Negative	NA	NA	NA	NA	NA	NA	NA	NA	0	0	0	12.34	70.87	346.24	18.08	21.15	38.66	8.27	12.92	24.44	4.09	13.53	4.3	59.07	539.15	7.1	9.46	18.66	6.31	NA	57.96	7.8	Yes	feces	23	37.1	6.6	35	F	Agropastoralist	Bantu	East	36	55	0	9	0	Negative
CM.397	Negative	NA	NA	NA	NA	NA	No	No	NA	0	0	0	NA	NA	NA	NA	NA	NA	NA	NA	NA	NA	NA	NA	NA	NA	NA	NA	NA	NA	NA	NA	NA	No	feces	26.6	36.1	4.3	35	F	Agropastoralist	Bantu	Northwest	29	71	0	0	0	Negative
CM.409	Negative	NA	NA	NA	NA	NA	NA	NA	NA	0	0	0	36.95	27.95	156.76	16.72	4.78	18.17	1.68	3.29	17.46	1.21	1.03	1.27	33.17	161.47	2.88	1.16	10.19	3.45	NA	17.7	13.67	Yes	feces	23.5	35.9	3.5	35	M	Agropastoralist	Bantu	Northwest	45	55	0	0	0	Negative
CM.58	Positive	No	NA	NA	No	No	NA	NA	NA	2	2	2	NA	NA	NA	NA	NA	NA	NA	NA	NA	NA	NA	NA	NA	NA	NA	NA	NA	NA	NA	NA	NA	No	feces	23.5	37.1	5.6	35	M	Agropastoralist	Bantu	East	30	37	0	33	0	Negative
CM.541	Negative	NA	NA	NA	NA	No	NA	NA	NA	0	0	0	NA	NA	NA	NA	NA	NA	NA	NA	NA	NA	NA	NA	NA	NA	NA	NA	NA	NA	NA	NA	NA	No	feces	19.9	36.5	4.7	35	M	Pastoralist	Mbororo_Fulani	Northwest	44	29	0	27	0	Negative
CM.279	Positive	NA	NA	NA	No	NA	NA	NA	NA	1	1	1	NA	NA	NA	NA	NA	NA	NA	NA	NA	NA	NA	NA	NA	NA	NA	NA	NA	NA	NA	NA	NA	No	feces	24.8	35.7	7	35	M	Agropastoralist	Bantu	Northwest	38	40	0	22	0	Negative
CM.346	Negative	NA	NA	NA	NA	NA	NA	NA	NA	0	0	0	NA	NA	NA	NA	NA	NA	NA	NA	NA	NA	NA	NA	NA	NA	NA	NA	NA	NA	NA	NA	NA	No	feces	23.5	35.9	4	35	F	Pastoralist	Mbororo_Fulani	Northwest	39	61	0	0	0	Negative
CM.365	Negative	NA	NA	NA	NA	NA	NA	NA	NA	0	0	0	NA	NA	NA	NA	NA	NA	NA	NA	NA	NA	NA	NA	NA	NA	NA	NA	NA	NA	NA	NA	NA	No	feces	20.3	36.2	6	35	M	Agropastoralist	Bantu	Northwest	52	48	0	0	0	Negative
CM.44	Positive	No	NA	No	No	No	NA	No	NA	4	4	4	NA	NA	NA	NA	NA	NA	NA	NA	NA	NA	NA	NA	NA	NA	NA	NA	NA	NA	NA	NA	NA	No	feces	23.5	36.1	7.3	36	F	Hunter-Gatherer	Baka	East	14	52	0	34	0	Positive
CM.208	Positive	No	NA	No	NA	No	NA	Yes	NA	4	4	3	NA	NA	NA	NA	NA	NA	NA	NA	NA	NA	NA	NA	NA	NA	NA	NA	NA	NA	NA	NA	NA	No	feces	27.1	36.8	4.7	36	M	Agropastoralist	Bantu	South	25	56	0	19	0	Negative
CM.270	Negative	NA	NA	NA	NA	NA	NA	NA	NA	0	1	0	NA	NA	NA	NA	NA	NA	NA	NA	NA	NA	NA	NA	NA	NA	NA	NA	NA	NA	NA	NA	NA	No	feces	19.4	36.7	6.4	36	M	Agropastoralist	Bantu	South	34	54	0	12	0	Negative
CM.501	Negative	NA	NA	NA	NA	NA	NA	NA	NA	0	0	0	NA	NA	NA	NA	NA	NA	NA	NA	NA	NA	NA	NA	NA	NA	NA	NA	NA	NA	NA	NA	NA	No	feces	19.4	38.6	7.3	36	M	Hunter-Gatherer	Baka	East	45	43	0	12	0	Negative
CM.83	Positive	Yes	NA	NA	No	No	NA	NA	NA	2	2	2	NA	NA	NA	NA	NA	NA	NA	NA	NA	NA	NA	NA	NA	NA	NA	NA	NA	NA	NA	NA	NA	No	feces	22.4	35.7	5.7	36	F	Hunter-Gatherer	Baka	East	22	47	0	31	0	Negative
CM.353	Negative	NA	No	NA	NA	NA	NA	NA	No	1	1	0	NA	NA	NA	NA	NA	NA	NA	NA	NA	NA	NA	NA	NA	NA	NA	NA	NA	NA	NA	NA	NA	No	feces	29	36.1	5.2	36	F	Agropastoralist	Bantu	Northwest	42	58	0	0	0	Negative
CM.7	Positive	No	NA	NA	Yes	No	NA	NA	NA	3	3	3	NA	NA	NA	NA	NA	NA	NA	NA	NA	NA	NA	NA	NA	NA	NA	NA	NA	NA	NA	NA	NA	No	feces	24.7	36	11.8	37	F	Agropastoralist	Bantu	East	27	33	1	39	0	Negative
CM.65	Positive	Yes	NA	NA	Yes	Yes	No	NA	No	4	4	3	NA	NA	NA	NA	NA	NA	NA	NA	NA	NA	NA	NA	NA	NA	NA	NA	NA	NA	NA	NA	NA	No	feces	21.5	36.7	4.9	37	F	Hunter-Gatherer	Baka	East	31	51	0	18	0	Negative
CM.179	Positive	NA	NA	No	NA	NA	NA	NA	NA	1	1	1	15.04	10.91	152.52	13.33	13.67	18.53	3.59	3.62	5.18	1.04	1.43	1.57	9.42	194.11	8.4	3.92	8.67	2.27	NA	21.65	13.69	Yes	feces	21.4	36.6	6.8	37	F	Agropastoralist	Bantu	South	24	60	0	16	0	Negative
US.15	NA	NA	NA	NA	NA	NA	NA	NA	NA	NA	NA	NA	NA	NA	NA	NA	NA	NA	NA	NA	NA	NA	NA	NA	NA	NA	NA	NA	NA	NA	NA	NA	NA	NA	feces	20	NA	NA	37	F	Industrial_Agropastoralist	USA	Philadelphia	NA	NA	NA	NA	NA	NA
CM.588	Negative	NA	No	NA	NA	NA	NA	No	NA	1	1	0	NA	NA	NA	NA	NA	NA	NA	NA	NA	NA	NA	NA	NA	NA	NA	NA	NA	NA	NA	NA	NA	No	feces	24.3	36.2	4.3	37	F	Agropastoralist	Bantu	East	28	69	0	3	0	Negative
CM.73	Positive	No	NA	NA	No	NA	No	NA	NA	1	2	1	NA	NA	NA	NA	NA	NA	NA	NA	NA	NA	NA	NA	NA	NA	NA	NA	NA	NA	NA	NA	NA	No	feces	22	35.4	5.7	37	M	Hunter-Gatherer	Baka	East	21	65	0	14	0	Negative
CM.84	Positive	No	NA	NA	Yes	No	NA	NA	NA	2	2	2	NA	NA	NA	NA	NA	NA	NA	NA	NA	NA	NA	NA	NA	NA	NA	NA	NA	NA	NA	NA	NA	No	feces	25	36.6	7.6	37	F	Hunter-Gatherer	Baka	East	34	48	0	18	0	Negative
CM.106	Positive	Yes	NA	NA	NA	No	No	NA	NA	2	2	2	NA	NA	NA	NA	NA	NA	NA	NA	NA	NA	NA	NA	NA	NA	NA	NA	NA	NA	NA	NA	NA	No	feces	21	36.7	5.1	37	F	Hunter-Gatherer	Baka	East	36	43	0	21	0	Negative
CM.204	Positive	No	NA	NA	NA	No	NA	NA	NA	2	2	2	NA	NA	NA	NA	NA	NA	NA	NA	NA	NA	NA	NA	NA	NA	NA	NA	NA	NA	NA	NA	NA	No	feces	24.3	36.7	10.7	37	F	Agropastoralist	Bantu	South	35	44	0	21	0	Negative
CM.216	Positive	No	NA	NA	NA	NA	NA	NA	NA	1	2	1	NA	NA	NA	NA	NA	NA	NA	NA	NA	NA	NA	NA	NA	NA	NA	NA	NA	NA	NA	NA	NA	No	feces	21.8	36.7	6.2	37	M	Agropastoralist	Bantu	South	22	50	0	28	0	Negative
CM.218	Positive	No	No	NA	NA	NA	No	NA	NA	1	1	1	NA	NA	NA	NA	NA	NA	NA	NA	NA	NA	NA	NA	NA	NA	NA	NA	NA	NA	NA	NA	NA	No	feces	18.9	36.7	7.6	37	F	Agropastoralist	Bantu	South	32	48	0	20	0	Negative
CM.535	Negative	NA	NA	NA	NA	NA	Yes	NA	NA	1	1	0	NA	NA	NA	NA	NA	NA	NA	NA	NA	NA	NA	NA	NA	NA	NA	NA	NA	NA	NA	NA	NA	No	feces	19.6	36.2	3.8	37	M	Pastoralist	Mbororo_Fulani	Northwest	43	37	0	20	0	Negative
CM.462	Negative	NA	NA	NA	NA	NA	NA	NA	NA	0	0	0	NA	NA	NA	NA	NA	NA	NA	NA	NA	NA	NA	NA	NA	NA	NA	NA	NA	NA	NA	NA	NA	No	feces	34.6	36.2	6	37	F	Agropastoralist	Bantu	Northwest	38	58	0	4	0	Negative
CM.13	Positive	No	NA	No	No	NA	NA	NA	NA	3	3	3	NA	NA	NA	NA	NA	NA	NA	NA	NA	NA	NA	NA	NA	NA	NA	NA	NA	NA	NA	NA	NA	No	feces	19.8	36.9	9	38	M	Agropastoralist	Bantu	East	25	33	0	42	0	Positive
CM.126	Positive	No	NA	NA	No	NA	NA	No	NA	3	3	2	59.52	19.7	277.4	47.01	25.86	32.49	4.48	6.65	10.73	1.09	1.78	1.62	67.54	285.29	9.58	6.4	16.84	2.75	NA	54.42	124	Yes	feces	15.5	37.1	5.8	38	F	Hunter-Gatherer	Baka	East	31	54	0	15	0	Negative
CM.177	Negative	NA	NA	NA	NA	NA	NA	NA	NA	0	0	0	NA	NA	NA	NA	NA	NA	NA	NA	NA	NA	NA	NA	NA	NA	NA	NA	NA	NA	NA	NA	NA	No	feces	28.9	36.4	5.3	38	F	Agropastoralist	Bantu	South	37	38	0	25	0	Negative
CM.210	Positive	No	NA	NA	No	No	NA	No	NA	3	4	2	NA	NA	NA	NA	NA	NA	NA	NA	NA	NA	NA	NA	NA	NA	NA	NA	NA	NA	NA	NA	NA	No	feces	20.9	36.6	8.1	38	F	Hunter-Gatherer	Bagyeli	South	24	35	0	41	0	Negative
CM.10	Positive	No	NA	NA	NA	NA	NA	NA	NA	1	1	1	NA	NA	NA	NA	NA	NA	NA	NA	NA	NA	NA	NA	NA	NA	NA	NA	NA	NA	NA	NA	NA	No	feces	19.7	36.6	7.4	38	F	Hunter-Gatherer	Baka	East	35	36	0	29	0	Negative
CM.43	Positive	No	NA	NA	NA	No	NA	Yes	NA	2	2	1	NA	NA	NA	NA	NA	NA	NA	NA	NA	NA	NA	NA	NA	NA	NA	NA	NA	NA	NA	NA	NA	No	feces	23.6	36.2	5.2	38	F	Hunter-Gatherer	Baka	East	20	48	2	30	0	Positive
CM.88	Negative	NA	NA	NA	NA	NA	NA	NA	NA	0	0	0	NA	NA	NA	NA	NA	NA	NA	NA	NA	NA	NA	NA	NA	NA	NA	NA	NA	NA	NA	NA	NA	No	feces	19.3	36.6	7.7	38	F	Hunter-Gatherer	Baka	East	31	48	0	21	0	Negative
CM.104	Positive	No	NA	NA	No	No	No	No	NA	3	3	3	NA	NA	NA	NA	NA	NA	NA	NA	NA	NA	NA	NA	NA	NA	NA	NA	NA	NA	NA	NA	NA	No	feces	22.6	36.8	7.8	38	M	Hunter-Gatherer	Baka	East	39	31	0	30	0	Negative
CM.207	Negative	NA	NA	NA	NA	NA	NA	NA	NA	0	0	0	NA	NA	NA	NA	NA	NA	NA	NA	NA	NA	NA	NA	NA	NA	NA	NA	NA	NA	NA	NA	NA	No	feces	23.5	36.6	10.1	38	M	Agropastoralist	Bantu	South	25	47	0	28	0	Negative
CM.399	Negative	NA	NA	NA	NA	NA	NA	NA	NA	0	0	0	NA	NA	NA	NA	NA	NA	NA	NA	NA	NA	NA	NA	NA	NA	NA	NA	NA	NA	NA	NA	NA	No	feces	20.4	35.8	8.1	38	F	Pastoralist	Mbororo_Fulani	Northwest	47	51	0	2	0	Negative
CM.206	Positive	No	NA	No	NA	No	NA	NA	NA	3	3	3	144.34	13.94	762.66	218.79	32.36	34.02	2.66	5.65	120.28	2	1.87	1.92	41.12	127.7	10.25	3.15	15.27	15.13	55.09	35.1	28.17	Yes	feces	20.2	36.8	4.2	39	F	Agropastoralist	Bantu	South	24	41	0	35	0	Negative
CM.234	Positive	Yes	No	NA	Yes	No	Yes	NA	NA	4	5	3	NA	NA	NA	NA	NA	NA	NA	NA	NA	NA	NA	NA	NA	NA	NA	NA	NA	NA	NA	NA	NA	No	feces	17.6	37	7.8	39	F	Hunter-Gatherer	Bagyeli	South	22	42	0	36	0	Negative
CM.275	Negative	NA	NA	NA	NA	NA	NA	NA	NA	0	0	0	NA	NA	NA	NA	NA	NA	NA	NA	NA	NA	NA	NA	NA	NA	NA	NA	NA	NA	NA	NA	NA	No	feces	26.4	36	4.7	39	F	Agropastoralist	Bantu	Northwest	38	41	0	21	0	Negative
US.12	NA	NA	NA	NA	NA	NA	NA	NA	NA	NA	NA	NA	NA	NA	NA	NA	NA	NA	NA	NA	NA	NA	NA	NA	NA	NA	NA	NA	NA	NA	NA	NA	NA	NA	feces	24.1	NA	NA	39	M	Industrial_Agropastoralist	USA	Philadelphia	NA	NA	NA	NA	NA	NA
CM.4	Positive	No	NA	NA	No	NA	NA	NA	NA	1	1	1	NA	NA	NA	NA	NA	NA	NA	NA	NA	NA	NA	NA	NA	NA	NA	NA	NA	NA	NA	NA	NA	No	feces	21	36	8.1	39	F	Hunter-Gatherer	Baka	East	32	40	3	25	0	Negative
CM.74	Positive	No	NA	NA	Yes	No	NA	NA	NA	3	3	3	NA	NA	NA	NA	NA	NA	NA	NA	NA	NA	NA	NA	NA	NA	NA	NA	NA	NA	NA	NA	NA	No	feces	23	35.1	6.9	39	F	Hunter-Gatherer	Baka	East	20	54	2	24	0	Negative
CM.543	Negative	NA	NA	NA	NA	NA	NA	NA	NA	0	0	0	NA	NA	NA	NA	NA	NA	NA	NA	NA	NA	NA	NA	NA	NA	NA	NA	NA	NA	NA	NA	NA	No	feces	25.2	36.6	4.4	39	F	Pastoralist	Mbororo_Fulani	Northwest	30	55	0	15	0	Negative
CM.301	Negative	NA	No	NA	NA	NA	No	NA	NA	0	0	0	NA	NA	NA	NA	NA	NA	NA	NA	NA	NA	NA	NA	NA	NA	NA	NA	NA	NA	NA	NA	NA	No	feces	32.2	35.7	3.9	39	F	Agropastoralist	Bantu	Northwest	33	64	0	3	0	Negative
CM.67	Negative	NA	No	NA	NA	NA	NA	NA	NA	0	0	0	NA	NA	NA	NA	NA	NA	NA	NA	NA	NA	NA	NA	NA	NA	NA	NA	NA	NA	NA	NA	NA	No	feces	25.7	36.2	5.8	40	M	Agropastoralist	Bantu	East	39	37	0	24	0	Negative
CM.147	Positive	NA	NA	No	NA	No	Yes	No	NA	2	2	1	37.03	12.94	177.64	14.44	20.51	8.77	2.95	4.81	9.77	1.79	NA	1.97	16.9	239.83	11.99	2.33	8.67	3.55	NA	30.91	16.73	Yes	feces	21.7	37	10.5	40	M	Agropastoralist	Bantu	South	20	61	0	19	0	Negative
CM.342	Negative	NA	NA	NA	NA	NA	NA	NA	NA	0	0	0	NA	NA	NA	NA	NA	NA	NA	NA	NA	NA	NA	NA	NA	NA	NA	NA	NA	NA	NA	NA	NA	No	feces	34.4	35.7	4.9	40	F	Pastoralist	Mbororo_Fulani	Northwest	31	68	0	1	0	Negative
US.14	NA	NA	NA	NA	NA	NA	NA	NA	NA	NA	NA	NA	NA	NA	NA	NA	NA	NA	NA	NA	NA	NA	NA	NA	NA	NA	NA	NA	NA	NA	NA	NA	NA	NA	feces	24	NA	NA	40	M	Industrial_Agropastoralist	USA	Philadelphia	NA	NA	NA	NA	NA	NA
US.33	NA	NA	NA	NA	NA	NA	NA	NA	NA	NA	NA	NA	NA	NA	NA	NA	NA	NA	NA	NA	NA	NA	NA	NA	NA	NA	NA	NA	NA	NA	NA	NA	NA	NA	feces	25.8	NA	NA	40	F	Industrial_Agropastoralist	USA	Philadelphia	NA	NA	NA	NA	NA	NA
CM.34	Positive	No	NA	NA	Yes	No	NA	NA	NA	3	3	3	NA	NA	NA	NA	NA	NA	NA	NA	NA	NA	NA	NA	NA	NA	NA	NA	NA	NA	NA	NA	NA	No	feces	20.2	36.8	4.6	40	F	Hunter-Gatherer	Baka	East	NA	NA	NA	NA	NA	Negative
CM.60	Positive	NA	NA	NA	No	NA	NA	No	NA	1	1	1	NA	NA	NA	NA	NA	NA	NA	NA	NA	NA	NA	NA	NA	NA	NA	NA	NA	NA	NA	NA	NA	No	feces	22.6	37.2	8.4	40	F	Agropastoralist	Bantu	East	30	53	0	17	0	Negative
CM.77	Positive	No	NA	No	NA	No	NA	NA	NA	3	3	3	NA	NA	NA	NA	NA	NA	NA	NA	NA	NA	NA	NA	NA	NA	NA	NA	NA	NA	NA	NA	NA	No	feces	22.8	36.2	9.1	40	M	Hunter-Gatherer	Baka	East	11	60	0	29	0	Negative
CM.156	Positive	No	No	NA	No	NA	NA	NA	NA	2	2	2	NA	NA	NA	NA	NA	NA	NA	NA	NA	NA	NA	NA	NA	NA	NA	NA	NA	NA	NA	NA	NA	No	feces	20.7	37	4.3	40	F	Agropastoralist	Bantu	South	32	44	0	24	0	Negative
CM.238	Positive	No	NA	NA	NA	NA	NA	NA	NA	1	1	1	NA	NA	NA	NA	NA	NA	NA	NA	NA	NA	NA	NA	NA	NA	NA	NA	NA	NA	NA	NA	NA	No	feces	17.3	36.8	6.4	40	F	Agropastoralist	Bantu	South	35	44	0	21	0	Negative
CM.519	Negative	NA	No	NA	NA	NA	NA	NA	NA	0	0	0	NA	NA	NA	NA	NA	NA	NA	NA	NA	NA	NA	NA	NA	NA	NA	NA	NA	NA	NA	NA	NA	No	feces	20.5	36.2	4.4	40	M	Pastoralist	Mbororo_Fulani	Northwest	35	45	0	20	0	Negative
CM.558	Negative	NA	NA	NA	NA	NA	NA	NA	No	1	1	0	NA	NA	NA	NA	NA	NA	NA	NA	NA	NA	NA	NA	NA	NA	NA	NA	NA	NA	NA	NA	NA	No	feces	26.3	36.1	3.7	40	F	Pastoralist	Mbororo_Fulani	Northwest	44	45	0	11	0	Negative
CM.563	Negative	NA	NA	NA	NA	NA	NA	NA	NA	0	0	0	NA	NA	NA	NA	NA	NA	NA	NA	NA	NA	NA	NA	NA	NA	NA	NA	NA	NA	NA	NA	NA	No	feces	21.6	36.5	5	40	F	Pastoralist	Mbororo_Fulani	Northwest	36	37	2	25	0	Negative
CM.309	Negative	NA	NA	NA	NA	NA	No	NA	No	1	1	0	NA	NA	NA	NA	NA	NA	NA	NA	NA	NA	NA	NA	NA	NA	NA	NA	NA	NA	NA	NA	NA	No	feces	26.2	36	5.7	40	F	Agropastoralist	Bantu	Northwest	46	54	0	0	0	Negative
CM.331	Negative	NA	NA	NA	NA	NA	NA	NA	NA	0	0	0	NA	NA	NA	NA	NA	NA	NA	NA	NA	NA	NA	NA	NA	NA	NA	NA	NA	NA	NA	NA	NA	No	feces	25.4	36.4	4.1	40	F	Pastoralist	Mbororo_Fulani	Northwest	41	59	0	0	0	Negative
CM.334	Negative	NA	NA	NA	NA	NA	NA	NA	NA	0	0	0	NA	NA	NA	NA	NA	NA	NA	NA	NA	NA	NA	NA	NA	NA	NA	NA	NA	NA	NA	NA	NA	No	feces	23	35.4	4.8	40	F	Pastoralist	Mbororo_Fulani	Northwest	42	54	0	4	0	Negative
CM.349	Negative	NA	No	NA	NA	NA	NA	NA	NA	0	0	0	NA	NA	NA	NA	NA	NA	NA	NA	NA	NA	NA	NA	NA	NA	NA	NA	NA	NA	NA	NA	NA	No	feces	21.9	35.9	4.6	40	F	Pastoralist	Mbororo_Fulani	Northwest	32	64	2	2	0	Negative
CM.398	Negative	NA	NA	NA	NA	NA	No	NA	NA	0	0	0	NA	NA	NA	NA	NA	NA	NA	NA	NA	NA	NA	NA	NA	NA	NA	NA	NA	NA	NA	NA	NA	No	feces	24.6	36.1	5.9	40	F	Agropastoralist	Bantu	Northwest	69	31	0	0	0	Negative
CM.441	Negative	NA	NA	NA	NA	NA	No	No	NA	1	1	0	NA	NA	NA	NA	NA	NA	NA	NA	NA	NA	NA	NA	NA	NA	NA	NA	NA	NA	NA	NA	NA	No	feces	26.9	35.7	3.5	40	M	Agropastoralist	Bantu	Northwest	38	54	0	8	0	Negative
CM.444	Negative	NA	NA	NA	NA	NA	NA	NA	NA	0	0	0	NA	NA	NA	NA	NA	NA	NA	NA	NA	NA	NA	NA	NA	NA	NA	NA	NA	NA	NA	NA	NA	No	feces	19.7	36.4	2.9	40	M	Pastoralist	Mbororo_Fulani	Northwest	29	71	0	0	0	Negative
CM.464	Negative	NA	NA	NA	NA	NA	NA	NA	NA	0	0	0	NA	NA	NA	NA	NA	NA	NA	NA	NA	NA	NA	NA	NA	NA	NA	NA	NA	NA	NA	NA	NA	No	feces	23.8	36.4	4.2	40	F	Agropastoralist	Bantu	Northwest	55	45	0	0	0	Negative
CM.41	Positive	No	NA	Yes	NA	No	NA	No	NA	3	4	3	NA	NA	NA	NA	NA	NA	NA	NA	NA	NA	NA	NA	NA	NA	NA	NA	NA	NA	NA	NA	NA	No	feces	19.5	36.8	6	41	M	Hunter-Gatherer	Baka	East	31	45	0	24	0	Negative
CM.317	Negative	NA	NA	NA	NA	NA	NA	No	NA	1	1	0	26.91	20.27	277.34	10.09	NA	15.94	1.63	1.72	5.6	1.12	NA	0.74	16.33	173.33	1.4	1.3	5.19	0.75	NA	17.89	8.29	Yes	feces	23.8	35.8	4.3	41	F	Agropastoralist	Bantu	Northwest	40	56	2	2	0	Negative
CM.504	Positive	No	NA	NA	No	No	No	No	NA	3	3	2	NA	NA	NA	NA	NA	NA	NA	NA	NA	NA	NA	NA	NA	NA	NA	NA	NA	NA	NA	NA	NA	No	feces	19.2	39.2	7.5	41	F	Agropastoralist	Bantu	East	33	34	0	33	0	Negative
CM.137	Positive	No	NA	NA	No	No	NA	NA	NA	2	2	2	NA	NA	NA	NA	NA	NA	NA	NA	NA	NA	NA	NA	NA	NA	NA	NA	NA	NA	NA	NA	NA	No	feces	23.5	36	7	41	F	Hunter-Gatherer	Baka	East	34	48	0	18	0	Negative
CM.141	Positive	NA	NA	Yes	NA	NA	No	No	NA	2	3	1	NA	NA	NA	NA	NA	NA	NA	NA	NA	NA	NA	NA	NA	NA	NA	NA	NA	NA	NA	NA	NA	No	feces	21.6	36.8	6.8	41	F	Agropastoralist	Bantu	East	48	37	0	15	0	Negative
CM.200	Negative	NA	NA	NA	NA	NA	NA	No	NA	1	1	0	NA	NA	NA	NA	NA	NA	NA	NA	NA	NA	NA	NA	NA	NA	NA	NA	NA	NA	NA	NA	NA	No	feces	25.9	36.8	4.5	41	M	Agropastoralist	Bantu	South	36	48	0	16	0	Negative
CM.293	Negative	NA	NA	NA	NA	NA	NA	NA	NA	0	0	0	NA	NA	NA	NA	NA	NA	NA	NA	NA	NA	NA	NA	NA	NA	NA	NA	NA	NA	NA	NA	NA	No	feces	22.4	36.3	4	41	M	Agropastoralist	Bantu	Northwest	21	68	0	11	0	Negative
CM.450	Negative	NA	NA	NA	NA	NA	NA	NA	NA	0	0	0	NA	NA	NA	NA	NA	NA	NA	NA	NA	NA	NA	NA	NA	NA	NA	NA	NA	NA	NA	NA	NA	No	feces	32.9	36.2	5	41	F	Agropastoralist	Bantu	Northwest	53	44	0	3	0	Negative
CM.478	Negative	NA	NA	NA	NA	NA	NA	No	NA	0	0	0	NA	NA	NA	NA	NA	NA	NA	NA	NA	NA	NA	NA	NA	NA	NA	NA	NA	NA	NA	NA	NA	No	feces	30.9	36.3	5.5	41	F	Agropastoralist	Bantu	Northwest	41	59	0	0	0	Negative
CM.129	Positive	Yes	Yes	No	No	No	No	NA	NA	4	4	3	NA	NA	NA	NA	NA	NA	NA	NA	NA	NA	NA	NA	NA	NA	NA	NA	NA	NA	NA	NA	NA	No	feces	20.5	36.4	5.7	42	M	Hunter-Gatherer	Baka	East	44	35	0	21	0	Negative
CM.146	Negative	NA	NA	No	NA	NA	NA	NA	NA	0	0	0	12.67	20.48	280.94	15.22	18.43	11.59	4.95	6.32	10.64	1.94	2.7	1.36	31.6	491.3	15.97	1.78	13.24	3.06	NA	30.51	5.68	Yes	feces	22.7	36.7	9	42	M	Agropastoralist	Bantu	South	27	52	0	21	0	Negative
CM.555	Negative	NA	NA	NA	NA	NA	NA	NA	NA	0	0	0	NA	NA	NA	NA	NA	NA	NA	NA	NA	NA	NA	NA	NA	NA	NA	NA	NA	NA	NA	NA	NA	No	feces	28.8	36.1	7.6	42	F	Pastoralist	Mbororo_Fulani	Northwest	23	53	0	24	0	Negative
US.7	NA	NA	NA	NA	NA	NA	NA	NA	NA	NA	NA	NA	NA	NA	NA	NA	NA	NA	NA	NA	NA	NA	NA	NA	NA	NA	NA	NA	NA	NA	NA	NA	NA	NA	feces	28.1	NA	NA	42	M	Industrial_Agropastoralist	USA	Philadelphia	NA	NA	NA	NA	NA	NA
CM.52	Positive	No	NA	No	NA	No	NA	NA	NA	2	2	2	NA	NA	NA	NA	NA	NA	NA	NA	NA	NA	NA	NA	NA	NA	NA	NA	NA	NA	NA	NA	NA	No	feces	30.1	39	7	42	F	Hunter-Gatherer	Baka	East	24	48	0	28	0	Negative
CM.123	Positive	No	NA	NA	No	NA	NA	No	NA	2	2	2	NA	NA	NA	NA	NA	NA	NA	NA	NA	NA	NA	NA	NA	NA	NA	NA	NA	NA	NA	NA	NA	No	feces	18.6	36.3	4.6	42	M	Agropastoralist	Bantu	East	37	40	0	23	0	Negative
CM.570	Negative	NA	No	NA	NA	NA	NA	NA	NA	0	0	0	NA	NA	NA	NA	NA	NA	NA	NA	NA	NA	NA	NA	NA	NA	NA	NA	NA	NA	NA	NA	NA	No	feces	16.1	36.2	2.9	42	M	Pastoralist	Mbororo_Fulani	Northwest	24	54	0	22	0	Negative
CM.312	Negative	NA	NA	NA	NA	NA	NA	NA	NA	0	0	0	NA	NA	NA	NA	NA	NA	NA	NA	NA	NA	NA	NA	NA	NA	NA	NA	NA	NA	NA	NA	NA	No	feces	25.6	35.8	3.6	42	F	Agropastoralist	Bantu	Northwest	33	65	0	2	0	Negative
CM.452	Negative	NA	NA	NA	NA	NA	No	NA	NA	0	0	0	NA	NA	NA	NA	NA	NA	NA	NA	NA	NA	NA	NA	NA	NA	NA	NA	NA	NA	NA	NA	NA	No	feces	20.5	35.9	4.3	42	F	Agropastoralist	Bantu	Northwest	41	59	0	0	0	Negative
CM.32	Positive	No	NA	NA	No	No	NA	No	NA	3	4	3	16.11	22.63	289.69	13.44	23.58	12.94	4.34	11.87	10.55	2.73	2.05	4.03	30.69	595.44	10.42	4.4	18.01	2.64	NA	37.9	7.07	Yes	feces	21.9	36.5	8.5	43	F	Hunter-Gatherer	Baka	East	26	46	0	28	0	Negative
CM.253	Positive	Yes	NA	NA	Yes	Yes	No	NA	NA	3	4	3	NA	NA	NA	NA	NA	NA	NA	NA	NA	NA	NA	NA	NA	NA	NA	NA	NA	NA	NA	NA	NA	No	feces	23.5	36.4	7.9	43	M	Agropastoralist	Bantu	South	15	48	0	37	0	Negative
CM.261	Positive	No	NA	NA	No	No	No	NA	NA	2	3	2	NA	NA	NA	NA	NA	NA	NA	NA	NA	NA	NA	NA	NA	NA	NA	NA	NA	NA	NA	NA	NA	No	feces	24.3	36.6	7.4	43	F	Agropastoralist	Bantu	South	26	61	0	13	0	Negative
US.20	NA	NA	NA	NA	NA	NA	NA	NA	NA	NA	NA	NA	NA	NA	NA	NA	NA	NA	NA	NA	NA	NA	NA	NA	NA	NA	NA	NA	NA	NA	NA	NA	NA	NA	feces	21	NA	NA	43	F	Industrial_Agropastoralist	USA	Philadelphia	NA	NA	NA	NA	NA	NA
CM.502	Positive	No	NA	No	No	No	NA	NA	NA	3	3	3	NA	NA	NA	NA	NA	NA	NA	NA	NA	NA	NA	NA	NA	NA	NA	NA	NA	NA	NA	NA	NA	No	feces	23.3	36.5	8.9	43	M	Hunter-Gatherer	Baka	East	52	34	0	14	0	Positive
CM.578	Negative	NA	NA	NA	NA	NA	NA	NA	NA	NA	NA	NA	NA	NA	NA	NA	NA	NA	NA	NA	NA	NA	NA	NA	NA	NA	NA	NA	NA	NA	NA	NA	NA	NA	feces	20.1	36.1333	6.5	43	F	Pastoralist	Mbororo_Fulani	Northwest	43	36	0	21	0	Negative
CM.578	Negative	NA	NA	NA	NA	NA	NA	NA	NA	NA	NA	NA	NA	NA	NA	NA	NA	NA	NA	NA	NA	NA	NA	NA	NA	NA	NA	NA	NA	NA	NA	NA	NA	NA	feces	20.1	36.1333	6.5	43	F	Pastoralist	Mbororo_Fulani	Northwest	43	36	0	21	0	Negative
CM.421	Negative	NA	NA	NA	NA	NA	NA	NA	NA	0	0	0	NA	NA	NA	NA	NA	NA	NA	NA	NA	NA	NA	NA	NA	NA	NA	NA	NA	NA	NA	NA	NA	No	feces	35.5	35	3.7	43	F	Agropastoralist	Bantu	Northwest	30	60	2	8	0	Negative
CM.278	Negative	NA	NA	NA	NA	NA	NA	NA	NA	0	0	0	35.21	49.66	303.09	24.08	11.71	10.83	4.88	7.22	12.47	2.21	2.73	3.04	442.21	837.4	4.22	3.37	10.4	1.81	NA	30.74	7.03	Yes	feces	22.9	35.8	3.8	44	F	Agropastoralist	Bantu	Northwest	40	49	0	11	0	Negative
US.11	NA	NA	NA	NA	NA	NA	NA	NA	NA	NA	NA	NA	NA	NA	NA	NA	NA	NA	NA	NA	NA	NA	NA	NA	NA	NA	NA	NA	NA	NA	NA	NA	NA	NA	feces	43.8	NA	NA	44	F	Industrial_Agropastoralist	USA	Philadelphia	NA	NA	NA	NA	NA	NA
CM.167	Positive	NA	NA	Yes	NA	Yes	NA	NA	NA	2	2	2	NA	NA	NA	NA	NA	NA	NA	NA	NA	NA	NA	NA	NA	NA	NA	NA	NA	NA	NA	NA	NA	No	feces	18.8	37	7.9	44	M	Agropastoralist	Bantu	South	50	40	0	10	0	Negative
CM.318	Negative	NA	NA	NA	NA	NA	NA	NA	NA	0	0	0	NA	NA	NA	NA	NA	NA	NA	NA	NA	NA	NA	NA	NA	NA	NA	NA	NA	NA	NA	NA	NA	No	feces	26.3	35.7	3.3	44	M	Agropastoralist	Bantu	Northwest	54	44	2	0	0	Negative
CM.326	Negative	NA	NA	NA	NA	NA	NA	NA	NA	0	0	0	NA	NA	NA	NA	NA	NA	NA	NA	NA	NA	NA	NA	NA	NA	NA	NA	NA	NA	NA	NA	NA	No	feces	21.8	35.9	4.4	44	M	Pastoralist	Mbororo_Fulani	Northwest	47	53	0	0	0	Negative
CM.24	Positive	No	NA	No	NA	No	NA	No	NA	4	4	3	NA	NA	NA	NA	NA	NA	NA	NA	NA	NA	NA	NA	NA	NA	NA	NA	NA	NA	NA	NA	NA	No	feces	20.8	36.5	11.3	45	M	Agropastoralist	Bantu	East	21	26	0	53	0	Negative
CM.139	Positive	No	NA	Yes	No	No	No	NA	NA	5	5	4	9.5	13.94	159.56	6.29	13.4	9.87	2.51	11.07	5.45	1.02	1.17	1.14	35.23	130.61	6.75	1.81	8.79	1.95	16.76	22.46	2.37	Yes	feces	25.8	36.9	8.9	45	M	Agropastoralist	Bantu	East	30	44	0	26	0	Negative
CM.215	Negative	NA	NA	NA	NA	No	No	NA	NA	0	0	0	15.98	13.74	100.3	4.09	75.08	13.28	2.13	3.11	3.92	NA	NA	0.8	24.29	101.35	9.08	3.57	5.92	2.51	NA	21.1	15.61	Yes	feces	39.9	36.2	6.8	45	F	Agropastoralist	Bantu	South	28	42	0	30	0	Negative
CM.525	Negative	NA	NA	NA	NA	NA	NA	NA	NA	0	0	0	20.84	31.49	159.97	10.93	5.3	11.27	2.4	3.23	6.89	1.12	1.27	1	64.78	158.08	1.22	1.4	7.09	0.71	NA	22.76	7.3	Yes	feces	26.6	35.5	5.4	45	M	Pastoralist	Mbororo_Fulani	Northwest	41	31	0	28	0	Negative
CM.289	Negative	NA	NA	NA	No	No	No	NA	NA	0	0	0	NA	NA	NA	NA	NA	NA	NA	NA	NA	NA	NA	NA	NA	NA	NA	NA	NA	NA	NA	NA	NA	No	feces	18.3	35.4	4.3	45	M	Agropastoralist	Bantu	Northwest	58	31	0	11	0	Negative
CM.291	Negative	NA	NA	NA	NA	NA	No	NA	NA	0	0	0	NA	NA	NA	NA	NA	NA	NA	NA	NA	NA	NA	NA	NA	NA	NA	NA	NA	NA	NA	NA	NA	No	feces	31	35.8	5.1	45	F	Agropastoralist	Bantu	Northwest	45	52	0	3	0	Negative
CM.378	Negative	NA	NA	NA	NA	NA	No	NA	NA	0	0	0	31.16	31.85	196.89	14.88	12.31	11.99	3.34	9.33	13.47	1.67	1.62	1.27	45.36	144.52	1.78	2.16	7.71	2.34	NA	22.9	20.15	Yes	feces	24.5	36.5	2.9	45	F	Agropastoralist	Bantu	Northwest	32	64	2	2	0	Negative
CM.389	Negative	NA	NA	NA	NA	NA	NA	NA	NA	0	0	0	12.2	27.6	193.92	12.22	16.51	15.45	4.51	7.22	6.95	1.54	2.06	0.94	41.19	147.91	3.17	3.57	6.24	0.76	NA	28	12.84	Yes	feces	32.7	36.1	2.9	45	F	Agropastoralist	Bantu	Northwest	37	61	2	0	0	Negative
CM.28	Positive	No	NA	NA	NA	No	NA	NA	NA	2	2	2	NA	NA	NA	NA	NA	NA	NA	NA	NA	NA	NA	NA	NA	NA	NA	NA	NA	NA	NA	NA	NA	No	feces	23.8	36.6	7	45	M	Agropastoralist	Bantu	East	22	45	1	32	0	Negative
CM.61	Positive	NA	NA	NA	Yes	NA	NA	NA	NA	1	2	1	NA	NA	NA	NA	NA	NA	NA	NA	NA	NA	NA	NA	NA	NA	NA	NA	NA	NA	NA	NA	NA	No	feces	22.8	37	8.5	45	M	Hunter-Gatherer	Baka	East	22	38	0	40	0	Negative
CM.214	Negative	NA	NA	NA	NA	NA	No	NA	NA	0	1	0	NA	NA	NA	NA	NA	NA	NA	NA	NA	NA	NA	NA	NA	NA	NA	NA	NA	NA	NA	NA	NA	No	feces	21.4	36.5	NA	45	F	Agropastoralist	Bantu	South	15	40	0	45	0	Negative
CM.547	Negative	NA	NA	NA	NA	NA	NA	NA	NA	0	0	0	NA	NA	NA	NA	NA	NA	NA	NA	NA	NA	NA	NA	NA	NA	NA	NA	NA	NA	NA	NA	NA	No	feces	23.4	36.1	3.9	45	F	Pastoralist	Mbororo_Fulani	Northwest	27	66	0	7	0	Negative
CM.576	Negative	NA	Yes	NA	NA	NA	NA	NA	NA	0	0	0	NA	NA	NA	NA	NA	NA	NA	NA	NA	NA	NA	NA	NA	NA	NA	NA	NA	NA	NA	NA	NA	No	feces	20.3	36.1	NA	45	F	Pastoralist	Mbororo_Fulani	Northwest	31	49	0	20	0	Negative
CM.374	Negative	NA	NA	NA	NA	NA	No	No	NA	1	1	0	NA	NA	NA	NA	NA	NA	NA	NA	NA	NA	NA	NA	NA	NA	NA	NA	NA	NA	NA	NA	NA	No	feces	24.4	36.3	5.9	45	F	Agropastoralist	Bantu	Northwest	51	47	2	0	0	Negative
CM.377	Negative	NA	NA	NA	NA	NA	NA	No	No	1	1	0	NA	NA	NA	NA	NA	NA	NA	NA	NA	NA	NA	NA	NA	NA	NA	NA	NA	NA	NA	NA	NA	No	feces	39.6	35.7	3.8	45	F	Agropastoralist	Bantu	Northwest	47	50	0	3	0	Negative
CM.459	Negative	NA	NA	NA	NA	NA	No	NA	NA	0	0	0	NA	NA	NA	NA	NA	NA	NA	NA	NA	NA	NA	NA	NA	NA	NA	NA	NA	NA	NA	NA	NA	No	feces	26.5	36.4	4.8	45	F	Agropastoralist	Bantu	Northwest	67	33	0	0	0	Negative
CM.64	Positive	No	NA	No	NA	Yes	NA	NA	No	4	4	3	NA	NA	NA	NA	NA	NA	NA	NA	NA	NA	NA	NA	NA	NA	NA	NA	NA	NA	NA	NA	NA	No	feces	23.4	36.3	4.3	46	M	Hunter-Gatherer	Baka	East	32	45	0	23	0	Positive
CM.176	Negative	NA	NA	NA	NA	NA	NA	NA	NA	0	0	0	NA	NA	NA	NA	NA	NA	NA	NA	NA	NA	NA	NA	NA	NA	NA	NA	NA	NA	NA	NA	NA	No	feces	18.8	36.4	7.5	46	F	Agropastoralist	Bantu	South	42	25	1	32	0	Negative
US.5	NA	NA	NA	NA	NA	NA	NA	NA	NA	NA	NA	NA	NA	NA	NA	NA	NA	NA	NA	NA	NA	NA	NA	NA	NA	NA	NA	NA	NA	NA	NA	NA	NA	NA	feces	25	NA	NA	46	F	Industrial_Agropastoralist	USA	Philadelphia	NA	NA	NA	NA	NA	NA
US.22	NA	NA	NA	NA	NA	NA	NA	NA	NA	NA	NA	NA	NA	NA	NA	NA	NA	NA	NA	NA	NA	NA	NA	NA	NA	NA	NA	NA	NA	NA	NA	NA	NA	NA	feces	30.7	NA	NA	46	F	Industrial_Agropastoralist	USA	Philadelphia	NA	NA	NA	NA	NA	NA
US.23	NA	NA	NA	NA	NA	NA	NA	NA	NA	NA	NA	NA	NA	NA	NA	NA	NA	NA	NA	NA	NA	NA	NA	NA	NA	NA	NA	NA	NA	NA	NA	NA	NA	NA	feces	39.8	NA	NA	46	M	Industrial_Agropastoralist	USA	Philadelphia	NA	NA	NA	NA	NA	NA
CM.62	Positive	Yes	NA	NA	No	No	NA	NA	NA	3	3	3	NA	NA	NA	NA	NA	NA	NA	NA	NA	NA	NA	NA	NA	NA	NA	NA	NA	NA	NA	NA	NA	No	feces	22.5	36.5	10	46	F	Hunter-Gatherer	Baka	East	33	40	0	27	0	Negative
CM.140	Positive	No	NA	NA	No	NA	NA	NA	NA	2	2	2	NA	NA	NA	NA	NA	NA	NA	NA	NA	NA	NA	NA	NA	NA	NA	NA	NA	NA	NA	NA	NA	No	feces	23.7	36.9	6.6	46	F	Agropastoralist	Bantu	East	33	54	0	13	0	Negative
CM.161	Positive	No	NA	NA	NA	NA	No	No	NA	1	1	1	NA	NA	NA	NA	NA	NA	NA	NA	NA	NA	NA	NA	NA	NA	NA	NA	NA	NA	NA	NA	NA	No	feces	29.9	36.9	8.7	46	F	Agropastoralist	Bantu	South	30	44	0	26	0	Negative
CM.171	Positive	NA	NA	NA	NA	No	NA	NA	NA	1	1	1	NA	NA	NA	NA	NA	NA	NA	NA	NA	NA	NA	NA	NA	NA	NA	NA	NA	NA	NA	NA	NA	No	feces	21.5	36.9	4.4	46	M	Agropastoralist	Bantu	South	NA	NA	NA	NA	NA	Negative
CM.527	Negative	NA	NA	NA	NA	NA	NA	NA	NA	0	0	0	NA	NA	NA	NA	NA	NA	NA	NA	NA	NA	NA	NA	NA	NA	NA	NA	NA	NA	NA	NA	NA	No	feces	20.3	36	3.6	46	M	Pastoralist	Mbororo_Fulani	Northwest	44	37	0	19	0	Negative
CM.325	Negative	NA	NA	NA	NA	NA	NA	NA	NA	0	0	0	NA	NA	NA	NA	NA	NA	NA	NA	NA	NA	NA	NA	NA	NA	NA	NA	NA	NA	NA	NA	NA	No	feces	26.3	35.9	3.3	46	M	Pastoralist	Mbororo_Fulani	Northwest	31	68	0	1	0	Negative
CM.186	Negative	NA	NA	NA	NA	No	NA	NA	NA	0	0	0	NA	NA	NA	NA	NA	NA	NA	NA	NA	NA	NA	NA	NA	NA	NA	NA	NA	NA	NA	NA	NA	No	feces	23.5	36.8	NA	47	M	Agropastoralist	Bantu	South	33	26	0	41	0	Negative
CM.239	Positive	Yes	NA	NA	No	No	No	NA	NA	3	4	3	NA	NA	NA	NA	NA	NA	NA	NA	NA	NA	NA	NA	NA	NA	NA	NA	NA	NA	NA	NA	NA	No	feces	22.1	36.7	6.4	47	F	Agropastoralist	Bantu	South	28	39	0	33	0	Negative
CM.505	Positive	No	NA	NA	No	NA	NA	NA	NA	2	2	2	NA	NA	NA	NA	NA	NA	NA	NA	NA	NA	NA	NA	NA	NA	NA	NA	NA	NA	NA	NA	NA	No	feces	20.6	39.1	7.2	47	F	Agropastoralist	Bantu	East	42	46	0	12	0	Negative
CM.87	Positive	No	NA	NA	No	No	NA	No	NA	2	2	2	NA	NA	NA	NA	NA	NA	NA	NA	NA	NA	NA	NA	NA	NA	NA	NA	NA	NA	NA	NA	NA	No	feces	25.5	36.2	8.9	47	F	Hunter-Gatherer	Baka	East	28	61	0	11	0	Negative
CM.149	Positive	NA	NA	NA	No	NA	NA	NA	NA	1	1	1	NA	NA	NA	NA	NA	NA	NA	NA	NA	NA	NA	NA	NA	NA	NA	NA	NA	NA	NA	NA	NA	No	feces	25	36.4	4.3	47	F	Agropastoralist	Bantu	South	28	40	0	32	0	Negative
CM.584	Positive	NA	No	No	NA	No	NA	NA	NA	2	2	1	NA	NA	NA	NA	NA	NA	NA	NA	NA	NA	NA	NA	NA	NA	NA	NA	NA	NA	NA	NA	NA	No	feces	23.5	36.7	11.2	47	M	Agropastoralist	Bantu	South	30	49	0	21	0	Negative
CM.295	Negative	NA	NA	NA	NA	NA	No	NA	Yes	1	1	0	NA	NA	NA	NA	NA	NA	NA	NA	NA	NA	NA	NA	NA	NA	NA	NA	NA	NA	NA	NA	NA	No	feces	24.3	35.1	2.9	47	F	Agropastoralist	Bantu	Northwest	36	64	0	0	0	Negative
CM.446	Negative	NA	NA	NA	NA	NA	NA	NA	NA	0	0	0	NA	NA	NA	NA	NA	NA	NA	NA	NA	NA	NA	NA	NA	NA	NA	NA	NA	NA	NA	NA	NA	No	feces	22.9	36.4	3.5	47	M	Agropastoralist	Bantu	Northwest	33	62	0	5	0	Negative
CM.482	Negative	NA	NA	NA	NA	NA	NA	NA	NA	0	0	0	NA	NA	NA	NA	NA	NA	NA	NA	NA	NA	NA	NA	NA	NA	NA	NA	NA	NA	NA	NA	NA	No	feces	30.5	36.4	5.5	47	M	Agropastoralist	Bantu	Northwest	23	76	1	0	0	Negative
CM.75	Positive	Yes	NA	No	No	No	NA	NA	NA	4	4	4	NA	NA	NA	NA	NA	NA	NA	NA	NA	NA	NA	NA	NA	NA	NA	NA	NA	NA	NA	NA	NA	No	feces	24.2	35.1	6.5	48	F	Hunter-Gatherer	Baka	East	18	53	0	29	0	Negative
CM.168	Negative	NA	NA	NA	NA	NA	No	No	No	2	2	0	9.78	18.51	273.84	12.54	53.65	9.64	4.88	7.97	8.89	1.48	NA	1.7	15.04	168.25	7.8	2.97	12.06	3.47	NA	33.06	5.78	Yes	feces	21.4	36.9	5.9	48	M	Agropastoralist	Bantu	South	27	42	3	28	0	Negative
CM.574	Negative	NA	NA	NA	NA	NA	No	NA	NA	1	1	0	NA	NA	NA	NA	NA	NA	NA	NA	NA	NA	NA	NA	NA	NA	NA	NA	NA	NA	NA	NA	NA	No	feces	21.4	36.1	NA	48	F	Pastoralist	Mbororo_Fulani	Northwest	29	47	0	24	0	Negative
CM.364	Negative	NA	NA	NA	NA	NA	NA	NA	NA	0	0	0	NA	NA	NA	NA	NA	NA	NA	NA	NA	NA	NA	NA	NA	NA	NA	NA	NA	NA	NA	NA	NA	No	feces	26.5	36.1	3.5	48	M	Agropastoralist	Bantu	Northwest	44	51	0	5	0	Negative
CM.2	Positive	NA	NA	No	NA	NA	NA	NA	NA	1	1	1	NA	NA	NA	NA	NA	NA	NA	NA	NA	NA	NA	NA	NA	NA	NA	NA	NA	NA	NA	NA	NA	No	feces	18.7	36.2	11	48	M	Hunter-Gatherer	Baka	East	23	48	0	29	0	Negative
CM.76	Positive	No	NA	NA	No	NA	NA	NA	NA	2	2	2	NA	NA	NA	NA	NA	NA	NA	NA	NA	NA	NA	NA	NA	NA	NA	NA	NA	NA	NA	NA	NA	No	feces	20.6	36.1	5.1	48	F	Hunter-Gatherer	Baka	East	20	53	0	27	0	Negative
CM.510	Positive	No	No	NA	No	No	No	No	NA	3	3	3	NA	NA	NA	NA	NA	NA	NA	NA	NA	NA	NA	NA	NA	NA	NA	NA	NA	NA	NA	NA	NA	No	feces	18.5	36.2	6.4	48	M	Hunter-Gatherer	Baka	East	30	41	0	29	0	Negative
CM.173	Negative	NA	NA	NA	NA	NA	NA	NA	NA	0	0	0	NA	NA	NA	NA	NA	NA	NA	NA	NA	NA	NA	NA	NA	NA	NA	NA	NA	NA	NA	NA	NA	No	feces	22	36.5	6.5	48	M	Hunter-Gatherer	Bagyeli	South	28	32	0	40	0	Negative
CM.188	Positive	No	NA	NA	Yes	No	NA	NA	NA	2	2	2	NA	NA	NA	NA	NA	NA	NA	NA	NA	NA	NA	NA	NA	NA	NA	NA	NA	NA	NA	NA	NA	No	feces	21.7	36.5	5.9	48	F	Hunter-Gatherer	Bagyeli	South	27	60	0	13	0	Negative
CM.190	Negative	No	NA	NA	NA	No	NA	NA	NA	0	0	0	NA	NA	NA	NA	NA	NA	NA	NA	NA	NA	NA	NA	NA	NA	NA	NA	NA	NA	NA	NA	NA	No	feces	25.4	36.3	8.2	48	F	Agropastoralist	Bantu	South	32	39	1	28	0	Negative
CM.542	Negative	NA	NA	NA	NA	NA	NA	NA	NA	0	0	0	NA	NA	NA	NA	NA	NA	NA	NA	NA	NA	NA	NA	NA	NA	NA	NA	NA	NA	NA	NA	NA	No	feces	33.6	36.1	5.8	48	F	Pastoralist	Mbororo_Fulani	Northwest	20	50	0	30	0	Negative
CM.549	Negative	NA	NA	NA	NA	NA	NA	NA	NA	0	0	0	NA	NA	NA	NA	NA	NA	NA	NA	NA	NA	NA	NA	NA	NA	NA	NA	NA	NA	NA	NA	NA	No	feces	22	36.4	4.9	48	F	Pastoralist	Mbororo_Fulani	Northwest	27	53	0	20	0	Negative
CM.567	Negative	NA	No	NA	NA	NA	No	NA	NA	0	0	0	NA	NA	NA	NA	NA	NA	NA	NA	NA	NA	NA	NA	NA	NA	NA	NA	NA	NA	NA	NA	NA	No	feces	20.9	36.2	6.3	48	F	Pastoralist	Mbororo_Fulani	Northwest	47	41	2	10	0	Negative
CM.407	Negative	NA	NA	NA	NA	NA	NA	NA	NA	0	0	0	NA	NA	NA	NA	NA	NA	NA	NA	NA	NA	NA	NA	NA	NA	NA	NA	NA	NA	NA	NA	NA	No	feces	22.6	36.5	5.1	48	M	Agropastoralist	Bantu	Northwest	63	35	0	2	0	Negative
CM.506	Positive	Yes	NA	No	No	NA	NA	NA	NA	3	4	3	NA	NA	NA	NA	NA	NA	NA	NA	NA	NA	NA	NA	NA	NA	NA	NA	NA	NA	NA	NA	NA	No	feces	22.2	35.9	12.8	49	M	Hunter-Gatherer	Baka	East	15	54	0	31	0	Negative
CM.172	Positive	No	NA	No	No	Yes	No	Yes	NA	5	5	4	NA	NA	NA	NA	NA	NA	NA	NA	NA	NA	NA	NA	NA	NA	NA	NA	NA	NA	NA	NA	NA	No	feces	21.3	36.8	7.2	49	M	Agropastoralist	Bantu	South	23	41	0	36	0	Negative
CM.187	Negative	NA	NA	NA	NA	NA	NA	NA	NA	0	0	0	NA	NA	NA	NA	NA	NA	NA	NA	NA	NA	NA	NA	NA	NA	NA	NA	NA	NA	NA	NA	NA	No	feces	20.9	36.5	9.6	49	F	Agropastoralist	Bantu	South	38	43	0	19	0	Negative
CM.233	Positive	Yes	NA	No	Yes	Yes	NA	NA	NA	4	5	4	NA	NA	NA	NA	NA	NA	NA	NA	NA	NA	NA	NA	NA	NA	NA	NA	NA	NA	NA	NA	NA	No	feces	18.6	37.1	4.7	49	F	Hunter-Gatherer	Bagyeli	South	56	31	0	13	0	Negative
CM.310	Negative	NA	NA	NA	NA	NA	NA	NA	NA	0	0	0	52.95	10.98	108.65	8.42	4.16	9.94	1.19	2.73	4.18	1	NA	0.68	16.33	256.29	2.28	NA	4.74	NA	NA	20.78	8.11	Yes	feces	25	36	5.2	49	F	Agropastoralist	Bantu	Northwest	54	38	0	8	0	Negative
CM.340	Negative	NA	NA	NA	NA	NA	NA	No	NA	1	1	0	13.65	38.7	184.89	19	7.57	16.1	2.81	5.82	9.83	1.2	NA	1.07	25.47	164.86	3.42	1.69	5.97	1.84	14.78	27.28	8.02	Yes	feces	24.5	36.4	3.7	49	F	Agropastoralist	Bantu	Northwest	49	43	0	8	0	Negative
CM.413	Negative	NA	NA	NA	NA	NA	NA	NA	NA	0	0	0	28.27	5.73	77.27	6.93	6.7	11.93	1.27	2.1	4.01	NA	NA	NA	12.09	97.01	1.83	NA	NA	1.1	NA	23.89	5.41	Yes	feces	29.3	34.9	4.9	49	F	Agropastoralist	Bantu	Northwest	31	68	0	1	0	Negative
CM.422	Negative	NA	NA	NA	NA	NA	NA	NA	NA	0	0	0	NA	NA	NA	NA	NA	NA	NA	NA	NA	NA	NA	NA	NA	NA	NA	NA	NA	NA	NA	NA	NA	No	feces	27.5	35.8	3.5	49	M	Agropastoralist	Bantu	Northwest	65	32	0	3	0	Negative
CM.475	Negative	NA	NA	NA	NA	NA	NA	NA	NA	0	0	0	NA	NA	NA	NA	NA	NA	NA	NA	NA	NA	NA	NA	NA	NA	NA	NA	NA	NA	NA	NA	NA	No	feces	26.5	35.3	5.5	49	F	Agropastoralist	Bantu	Northwest	33	65	0	2	0	Negative
CM.514	Negative	NA	NA	NA	NA	NA	NA	NA	NA	0	0	0	NA	NA	NA	NA	NA	NA	NA	NA	NA	NA	NA	NA	NA	NA	NA	NA	NA	NA	NA	NA	NA	No	feces	25.2	36.8	8.4	50	F	Agropastoralist	Bantu	South	28	48	0	24	0	Negative
CM.454	Negative	NA	NA	NA	NA	NA	NA	NA	NA	0	0	0	NA	NA	NA	NA	NA	NA	NA	NA	NA	NA	NA	NA	NA	NA	NA	NA	NA	NA	NA	NA	NA	No	feces	23.2	36.3	3.7	50	F	Agropastoralist	Bantu	Northwest	38	58	0	4	0	Negative
CM.490	Negative	NA	NA	NA	NA	NA	NA	NA	NA	0	0	0	NA	NA	NA	NA	NA	NA	NA	NA	NA	NA	NA	NA	NA	NA	NA	NA	NA	NA	NA	NA	NA	No	feces	27	36.2	4.7	50	F	Agropastoralist	Bantu	Northwest	41	57	2	0	0	Negative
US.9	NA	NA	NA	NA	NA	NA	NA	NA	NA	NA	NA	NA	NA	NA	NA	NA	NA	NA	NA	NA	NA	NA	NA	NA	NA	NA	NA	NA	NA	NA	NA	NA	NA	NA	feces	34.7	NA	NA	50	F	Industrial_Agropastoralist	USA	Philadelphia	NA	NA	NA	NA	NA	NA
US.19	NA	NA	NA	NA	NA	NA	NA	NA	NA	NA	NA	NA	NA	NA	NA	NA	NA	NA	NA	NA	NA	NA	NA	NA	NA	NA	NA	NA	NA	NA	NA	NA	NA	NA	feces	27	NA	NA	50	F	Industrial_Agropastoralist	USA	Philadelphia	NA	NA	NA	NA	NA	NA
CM.53	Positive	No	NA	No	No	No	NA	No	NA	2	3	2	NA	NA	NA	NA	NA	NA	NA	NA	NA	NA	NA	NA	NA	NA	NA	NA	NA	NA	NA	NA	NA	No	feces	25.7	37.8	9	50	M	Agropastoralist	Bantu	East	35	36	0	29	0	Negative
CM.66	Positive	No	NA	NA	No	NA	NA	No	NA	3	3	2	NA	NA	NA	NA	NA	NA	NA	NA	NA	NA	NA	NA	NA	NA	NA	NA	NA	NA	NA	NA	NA	No	feces	22.5	36.9	5.8	50	M	Agropastoralist	Bantu	East	32	44	0	24	0	Negative
CM.170	Negative	NA	NA	NA	NA	NA	NA	Yes	NA	1	1	0	NA	NA	NA	NA	NA	NA	NA	NA	NA	NA	NA	NA	NA	NA	NA	NA	NA	NA	NA	NA	NA	No	feces	22	36.8	5.6	50	M	Agropastoralist	Bantu	South	45	42	0	13	0	Negative
CM.183	Positive	NA	NA	Yes	NA	NA	NA	Yes	NA	2	2	1	NA	NA	NA	NA	NA	NA	NA	NA	NA	NA	NA	NA	NA	NA	NA	NA	NA	NA	NA	NA	NA	No	feces	27.4	36.3	5.8	50	M	Agropastoralist	Bantu	South	41	24	0	35	0	Negative
CM.258	Positive	NA	NA	NA	NA	Yes	NA	No	NA	2	2	1	NA	NA	NA	NA	NA	NA	NA	NA	NA	NA	NA	NA	NA	NA	NA	NA	NA	NA	NA	NA	NA	No	feces	26	36.7	6.3	50	F	Agropastoralist	Bantu	South	23	53	0	24	0	Negative
CM.265	Positive	No	NA	NA	NA	No	NA	NA	NA	1	1	1	NA	NA	NA	NA	NA	NA	NA	NA	NA	NA	NA	NA	NA	NA	NA	NA	NA	NA	NA	NA	NA	No	feces	21.5	36.7	NA	50	F	Agropastoralist	Bantu	South	33	46	0	21	0	Negative
CM.561	Negative	NA	NA	NA	NA	NA	NA	NA	NA	0	0	0	NA	NA	NA	NA	NA	NA	NA	NA	NA	NA	NA	NA	NA	NA	NA	NA	NA	NA	NA	NA	NA	No	feces	17	36	3.6	50	F	Pastoralist	Mbororo_Fulani	Northwest	31	48	0	21	0	Negative
CM.274	Negative	NA	NA	NA	NA	NA	NA	No	NA	0	0	0	NA	NA	NA	NA	NA	NA	NA	NA	NA	NA	NA	NA	NA	NA	NA	NA	NA	NA	NA	NA	NA	No	feces	25.2	36.3	3.8	50	M	Agropastoralist	Bantu	Northwest	26	51	0	23	0	Negative
CM.323	Negative	NA	NA	NA	NA	NA	NA	NA	NA	0	0	0	NA	NA	NA	NA	NA	NA	NA	NA	NA	NA	NA	NA	NA	NA	NA	NA	NA	NA	NA	NA	NA	No	feces	25.8	35.3	3.7	50	M	Agropastoralist	Bantu	Northwest	44	51	0	5	0	Negative
CM.460	Negative	NA	NA	NA	NA	NA	No	NA	NA	0	0	0	NA	NA	NA	NA	NA	NA	NA	NA	NA	NA	NA	NA	NA	NA	NA	NA	NA	NA	NA	NA	NA	No	feces	28.1	36	4.6	50	F	Agropastoralist	Bantu	Northwest	72	28	0	0	0	Negative
CM.483	Negative	NA	NA	NA	NA	NA	NA	No	NA	1	1	0	NA	NA	NA	NA	NA	NA	NA	NA	NA	NA	NA	NA	NA	NA	NA	NA	NA	NA	NA	NA	NA	No	feces	34	36.2	6.1	50	M	Agropastoralist	Bantu	Northwest	33	67	0	0	0	Negative
CM.78	Negative	NA	NA	NA	NA	No	NA	NA	NA	0	0	0	NA	NA	NA	NA	NA	NA	NA	NA	NA	NA	NA	NA	NA	NA	NA	NA	NA	NA	NA	NA	NA	No	feces	24.2	35.6	12.7	51	F	Hunter-Gatherer	Baka	East	24	52	1	23	0	Negative
CM.197	Positive	No	NA	NA	NA	No	NA	NA	NA	2	2	2	NA	NA	NA	NA	NA	NA	NA	NA	NA	NA	NA	NA	NA	NA	NA	NA	NA	NA	NA	NA	NA	No	feces	16.7	36.9	3.9	51	F	Hunter-Gatherer	Bagyeli	South	45	34	0	21	0	Negative
CM.242	Negative	NA	NA	NA	NA	NA	NA	NA	NA	0	1	0	NA	NA	NA	NA	NA	NA	NA	NA	NA	NA	NA	NA	NA	NA	NA	NA	NA	NA	NA	NA	NA	No	feces	34	36.3	8.4	51	F	Agropastoralist	Bantu	South	26	39	0	35	0	Negative
CM.566	Negative	NA	No	NA	NA	NA	NA	NA	NA	0	0	0	NA	NA	NA	NA	NA	NA	NA	NA	NA	NA	NA	NA	NA	NA	NA	NA	NA	NA	NA	NA	NA	No	feces	20	36.3	3.8	51	M	Pastoralist	Mbororo_Fulani	Northwest	48	39	1	12	0	Negative
CM.276	Negative	NA	NA	NA	NA	NA	NA	Yes	No	2	2	0	NA	NA	NA	NA	NA	NA	NA	NA	NA	NA	NA	NA	NA	NA	NA	NA	NA	NA	NA	NA	NA	No	feces	27.1	36.1	5.1	51	M	Agropastoralist	Bantu	Northwest	39	49	0	12	0	Negative
CM.111	Positive	No	No	NA	No	No	No	NA	NA	3	3	3	NA	NA	NA	NA	NA	NA	NA	NA	NA	NA	NA	NA	NA	NA	NA	NA	NA	NA	NA	NA	NA	No	feces	20	37.1	7.1	52	F	Hunter-Gatherer	Baka	East	23	41	0	36	0	Negative
CM.294	Negative	NA	NA	NA	NA	NA	No	NA	NA	1	1	0	NA	NA	NA	NA	NA	NA	NA	NA	NA	NA	NA	NA	NA	NA	NA	NA	NA	NA	NA	NA	NA	No	feces	42.5	34.9	5.2	52	F	Agropastoralist	Bantu	Northwest	58	37	0	5	0	Negative
CM.343	Negative	NA	NA	NA	NA	NA	NA	NA	NA	0	0	0	NA	NA	NA	NA	NA	NA	NA	NA	NA	NA	NA	NA	NA	NA	NA	NA	NA	NA	NA	NA	NA	No	feces	24.1	35.8	3.5	52	F	Pastoralist	Mbororo_Fulani	Northwest	58	40	2	0	0	Negative
CM.33	Positive	No	NA	No	NA	Yes	NA	NA	NA	3	3	3	NA	NA	NA	NA	NA	NA	NA	NA	NA	NA	NA	NA	NA	NA	NA	NA	NA	NA	NA	NA	NA	No	feces	22.3	36.8	5.7	52	M	Agropastoralist	Bantu	East	40	39	0	21	0	Negative
CM.91	Negative	NA	NA	NA	No	NA	NA	NA	NA	0	0	0	NA	NA	NA	NA	NA	NA	NA	NA	NA	NA	NA	NA	NA	NA	NA	NA	NA	NA	NA	NA	NA	No	feces	20.8	36.9	5.5	52	M	Hunter-Gatherer	Baka	East	26	49	0	25	0	Negative
CM.209	Positive	No	NA	NA	NA	NA	NA	NA	NA	1	2	1	NA	NA	NA	NA	NA	NA	NA	NA	NA	NA	NA	NA	NA	NA	NA	NA	NA	NA	NA	NA	NA	No	feces	22.7	36.9	10.4	52	M	Hunter-Gatherer	Bagyeli	South	29	23	0	48	0	Negative
CM.319	Negative	NA	NA	NA	NA	NA	No	NA	NA	0	0	0	NA	NA	NA	NA	NA	NA	NA	NA	NA	NA	NA	NA	NA	NA	NA	NA	NA	NA	NA	NA	NA	No	feces	23.1	35.6	6	52	F	Agropastoralist	Bantu	Northwest	31	65	0	4	0	Negative
CM.434	Negative	NA	NA	NA	NA	NA	NA	NA	NA	0	0	0	NA	NA	NA	NA	NA	NA	NA	NA	NA	NA	NA	NA	NA	NA	NA	NA	NA	NA	NA	NA	NA	No	feces	24	35.9	5.2	52	F	Agropastoralist	Bantu	Northwest	37	58	0	5	0	Negative
CM.175	Negative	NA	NA	NA	NA	No	NA	NA	NA	0	0	0	34.56	8.87	91.32	10.27	21.02	14.3	3.48	2.93	4.46	1.2	NA	0.97	15.04	409.62	7.23	55.24	6.76	0.77	NA	24.98	29.24	Yes	feces	22	36.6	7	53	M	Agropastoralist	Bantu	South	37	33	2	28	0	Negative
CM.178	Negative	NA	NA	NA	NA	NA	No	NA	NA	0	0	0	NA	NA	NA	NA	NA	NA	NA	NA	NA	NA	NA	NA	NA	NA	NA	NA	NA	NA	NA	NA	NA	No	feces	35	36.1	8.1	53	F	Agropastoralist	Bantu	South	39	36	0	25	0	Negative
CM.370	Negative	NA	No	NA	NA	NA	NA	No	NA	0	0	0	21.72	30.79	300.55	22.45	11.02	14.41	2.71	6.8	9.83	2.16	1.47	1.73	59.24	264.75	2.55	1.87	8.65	1.95	NA	22.9	5.98	Yes	feces	32.2	36	5.1	53	F	Agropastoralist	Bantu	Northwest	32	63	2	3	0	Negative
CM.135	Positive	No	NA	NA	NA	NA	NA	NA	NA	1	1	1	NA	NA	NA	NA	NA	NA	NA	NA	NA	NA	NA	NA	NA	NA	NA	NA	NA	NA	NA	NA	NA	No	feces	20.4	36.2	5.3	53	F	Agropastoralist	Bantu	East	24	66	0	10	0	Negative
CM.280	Negative	NA	NA	NA	NA	NA	NA	NA	NA	0	0	0	NA	NA	NA	NA	NA	NA	NA	NA	NA	NA	NA	NA	NA	NA	NA	NA	NA	NA	NA	NA	NA	No	feces	32.2	35.7	5.5	53	F	Agropastoralist	Bantu	Northwest	24	67	2	7	0	Negative
CM.352	Negative	NA	NA	NA	NA	NA	NA	NA	NA	0	0	0	NA	NA	NA	NA	NA	NA	NA	NA	NA	NA	NA	NA	NA	NA	NA	NA	NA	NA	NA	NA	NA	No	feces	25.1	35.2	5.2	53	M	Agropastoralist	Bantu	Northwest	53	47	0	0	0	Negative
CM.362	Negative	NA	NA	NA	NA	NA	No	No	No	2	2	0	NA	NA	NA	NA	NA	NA	NA	NA	NA	NA	NA	NA	NA	NA	NA	NA	NA	NA	NA	NA	NA	No	feces	28.4	35.9	3.7	53	F	Agropastoralist	Bantu	Northwest	58	42	0	0	0	Negative
CM.386	Negative	NA	NA	NA	NA	NA	No	NA	NA	0	0	0	NA	NA	NA	NA	NA	NA	NA	NA	NA	NA	NA	NA	NA	NA	NA	NA	NA	NA	NA	NA	NA	No	feces	21.7	35.7	3.3	53	F	Agropastoralist	Bantu	Northwest	58	41	0	1	0	Negative
CM.448	Negative	NA	NA	NA	NA	NA	NA	NA	NA	0	0	0	NA	NA	NA	NA	NA	NA	NA	NA	NA	NA	NA	NA	NA	NA	NA	NA	NA	NA	NA	NA	NA	No	feces	34.8	35.9	4.6	53	F	Agropastoralist	Bantu	Northwest	28	72	0	0	0	Negative
CM.468	Negative	NA	NA	NA	NA	NA	NA	No	NA	1	1	0	NA	NA	NA	NA	NA	NA	NA	NA	NA	NA	NA	NA	NA	NA	NA	NA	NA	NA	NA	NA	NA	No	feces	22.6	36.1	7.4	53	M	Agropastoralist	Bantu	Northwest	37	60	0	3	0	Negative
CM.497	Positive	NA	NA	NA	NA	No	NA	NA	NA	1	1	1	NA	NA	NA	NA	NA	NA	NA	NA	NA	NA	NA	NA	NA	NA	NA	NA	NA	NA	NA	NA	NA	No	feces	24.3	35.9	3.4	53	F	Agropastoralist	Bantu	Northwest	24	76	0	0	0	Negative
CM.520	Negative	NA	NA	NA	NA	NA	NA	NA	NA	0	0	0	19.67	13.74	104.93	5.62	11.02	11.2	NA	0.41	3.95	NA	1.12	0.77	24.77	124.17	1.53	0.98	3.6	0.87	NA	28.48	15.6	Yes	feces	18.7	36.9	12.3	54	M	Pastoralist	Mbororo_Fulani	Northwest	30	51	0	19	0	Negative
CM.284	Negative	NA	NA	NA	NA	NA	NA	NA	NA	0	0	0	NA	NA	NA	NA	NA	NA	NA	NA	NA	NA	NA	NA	NA	NA	NA	NA	NA	NA	NA	NA	NA	No	feces	40.2	35.2	5.5	54	F	Agropastoralist	Bantu	Northwest	43	44	0	13	0	Negative
CM.369	Negative	NA	NA	NA	NA	NA	NA	NA	NA	0	0	0	13.95	26.35	246.61	20.18	7.22	12.05	3.25	6.25	10.95	1.73	1.86	1.33	115.74	330.77	3.96	2.07	8.99	1.62	NA	30.52	7.32	Yes	feces	23.1	35.6	4.1	54	F	Agropastoralist	Bantu	Northwest	39	61	0	0	0	Negative
CM.412	Negative	NA	NA	NA	NA	NA	NA	NA	NA	0	0	0	NA	NA	NA	NA	NA	NA	NA	NA	NA	NA	NA	NA	NA	NA	NA	NA	NA	NA	NA	NA	NA	No	feces	21.5	35.9	6.5	54	M	Agropastoralist	Bantu	Northwest	47	53	0	0	0	Negative
CM.36	Positive	No	NA	NA	NA	Yes	NA	NA	NA	2	3	2	NA	NA	NA	NA	NA	NA	NA	NA	NA	NA	NA	NA	NA	NA	NA	NA	NA	NA	NA	NA	NA	No	feces	22.1	35.7	7.4	54	F	Hunter-Gatherer	Baka	East	48	43	1	8	0	Negative
CM.42	Negative	NA	NA	NA	NA	NA	NA	NA	NA	0	1	0	NA	NA	NA	NA	NA	NA	NA	NA	NA	NA	NA	NA	NA	NA	NA	NA	NA	NA	NA	NA	NA	No	feces	20.2	36.2	5.3	54	F	Agropastoralist	Bantu	East	50	32	0	18	0	Negative
CM.69	Positive	No	NA	NA	NA	NA	No	NA	Yes	2	2	1	NA	NA	NA	NA	NA	NA	NA	NA	NA	NA	NA	NA	NA	NA	NA	NA	NA	NA	NA	NA	NA	No	feces	19	36.6	11	54	F	Hunter-Gatherer	Baka	East	27	43	1	29	0	Negative
CM.144	Positive	No	NA	NA	NA	NA	NA	NA	NA	1	1	1	NA	NA	NA	NA	NA	NA	NA	NA	NA	NA	NA	NA	NA	NA	NA	NA	NA	NA	NA	NA	NA	No	feces	32.4	36	8.8	54	F	Agropastoralist	Bantu	South	30	42	0	28	0	Negative
CM.145	Positive	No	No	NA	NA	Yes	No	NA	NA	2	2	2	NA	NA	NA	NA	NA	NA	NA	NA	NA	NA	NA	NA	NA	NA	NA	NA	NA	NA	NA	NA	NA	No	feces	22.6	36.5	6.5	54	F	Agropastoralist	Bantu	South	22	48	0	30	0	Negative
CM.266	Positive	No	NA	NA	No	NA	No	NA	NA	2	3	2	NA	NA	NA	NA	NA	NA	NA	NA	NA	NA	NA	NA	NA	NA	NA	NA	NA	NA	NA	NA	NA	No	feces	27.8	36.6	10.2	54	F	Agropastoralist	Bantu	South	39	29	0	32	0	Negative
CM.357	Negative	NA	NA	NA	NA	NA	No	NA	Yes	1	1	0	NA	NA	NA	NA	NA	NA	NA	NA	NA	NA	NA	NA	NA	NA	NA	NA	NA	NA	NA	NA	NA	No	feces	15.9	36	6.8	54	F	Pastoralist	Mbororo_Fulani	Northwest	44	55	1	0	0	Negative
CM.485	Positive	Yes	NA	NA	NA	NA	NA	No	NA	2	2	1	NA	NA	NA	NA	NA	NA	NA	NA	NA	NA	NA	NA	NA	NA	NA	NA	NA	NA	NA	NA	NA	No	feces	21.4	36.2	5.6	54	M	Agropastoralist	Bantu	Northwest	58	37	0	5	0	Negative
CM.361	Negative	NA	NA	NA	NA	NA	NA	No	NA	0	0	0	NA	NA	NA	NA	NA	NA	NA	NA	NA	NA	NA	NA	NA	NA	NA	NA	NA	NA	NA	NA	NA	No	feces	29.8	35.6	5.7	55	F	Agropastoralist	Bantu	Northwest	38	59	0	3	0	Negative
CM.14	Positive	No	NA	NA	NA	NA	NA	No	NA	2	2	1	NA	NA	NA	NA	NA	NA	NA	NA	NA	NA	NA	NA	NA	NA	NA	NA	NA	NA	NA	NA	NA	No	feces	19	36.3	NA	55	F	Hunter-Gatherer	Baka	East	31	33	0	36	0	Negative
CM.26	Positive	No	NA	No	NA	No	NA	NA	NA	2	2	2	NA	NA	NA	NA	NA	NA	NA	NA	NA	NA	NA	NA	NA	NA	NA	NA	NA	NA	NA	NA	NA	No	feces	18.8	36.6	10.2	55	M	Hunter-Gatherer	Baka	East	13	51	2	34	0	Negative
CM.49	Positive	No	NA	NA	NA	No	NA	NA	NA	2	2	2	NA	NA	NA	NA	NA	NA	NA	NA	NA	NA	NA	NA	NA	NA	NA	NA	NA	NA	NA	NA	NA	No	feces	20.5	37.8	8.5	55	F	Hunter-Gatherer	Baka	East	40	30	0	30	0	Negative
CM.133	Positive	No	NA	NA	No	NA	NA	NA	NA	2	2	2	NA	NA	NA	NA	NA	NA	NA	NA	NA	NA	NA	NA	NA	NA	NA	NA	NA	NA	NA	NA	NA	No	feces	21.9	36.7	9.1	55	M	Hunter-Gatherer	Baka	East	35	48	0	17	0	Negative
CM.150	Positive	No	NA	Yes	NA	No	NA	No	NA	3	3	3	NA	NA	NA	NA	NA	NA	NA	NA	NA	NA	NA	NA	NA	NA	NA	NA	NA	NA	NA	NA	NA	No	feces	22.4	36.7	4	55	M	Agropastoralist	Bantu	South	30	42	0	28	0	Negative
CM.166	Positive	NA	NA	No	NA	Yes	NA	NA	NA	2	2	2	NA	NA	NA	NA	NA	NA	NA	NA	NA	NA	NA	NA	NA	NA	NA	NA	NA	NA	NA	NA	NA	No	feces	27.6	36.6	8.8	55	F	Agropastoralist	Bantu	South	44	26	0	30	0	Negative
CM.569	Negative	NA	NA	NA	NA	NA	NA	NA	NA	0	0	0	NA	NA	NA	NA	NA	NA	NA	NA	NA	NA	NA	NA	NA	NA	NA	NA	NA	NA	NA	NA	NA	No	feces	20.2	36.2	4.3	55	M	Pastoralist	Mbororo_Fulani	Northwest	53	42	0	5	0	Negative
CM.290	Negative	NA	NA	NA	NA	NA	NA	NA	NA	0	0	0	NA	NA	NA	NA	NA	NA	NA	NA	NA	NA	NA	NA	NA	NA	NA	NA	NA	NA	NA	NA	NA	No	feces	18.1	36	2.3	55	M	Agropastoralist	Bantu	Northwest	27	63	0	10	0	Negative
CM.300	Negative	NA	NA	NA	NA	NA	NA	NA	NA	0	0	0	NA	NA	NA	NA	NA	NA	NA	NA	NA	NA	NA	NA	NA	NA	NA	NA	NA	NA	NA	NA	NA	No	feces	21.7	35.8	5.2	55	M	Agropastoralist	Bantu	Northwest	38	53	2	7	0	Negative
CM.305	Negative	NA	NA	NA	NA	NA	NA	NA	NA	0	0	0	NA	NA	NA	NA	NA	NA	NA	NA	NA	NA	NA	NA	NA	NA	NA	NA	NA	NA	NA	NA	NA	No	feces	24.3	36.5	5.4	55	M	Agropastoralist	Bantu	Northwest	52	48	0	0	0	Negative
CM.579	Negative	NA	NA	NA	NA	NA	NA	NA	NA	0	0	0	NA	NA	NA	NA	NA	NA	NA	NA	NA	NA	NA	NA	NA	NA	NA	NA	NA	NA	NA	NA	NA	No	feces	24.9	36	5.4	55	M	Agropastoralist	Bantu	Northwest	44	54	0	2	0	Negative
CM.341	Negative	NA	NA	NA	NA	NA	NA	NA	No	1	1	0	NA	NA	NA	NA	NA	NA	NA	NA	NA	NA	NA	NA	NA	NA	NA	NA	NA	NA	NA	NA	NA	No	feces	30.6	36	4.8	55	F	Agropastoralist	Bantu	Northwest	48	49	0	3	0	Negative
CM.385	Negative	NA	NA	NA	NA	NA	NA	NA	No	1	1	0	NA	NA	NA	NA	NA	NA	NA	NA	NA	NA	NA	NA	NA	NA	NA	NA	NA	NA	NA	NA	NA	No	feces	26.2	36	4.2	55	F	Agropastoralist	Bantu	Northwest	48	52	0	0	0	Negative
CM.404	Negative	NA	NA	NA	NA	NA	NA	NA	NA	0	0	0	NA	NA	NA	NA	NA	NA	NA	NA	NA	NA	NA	NA	NA	NA	NA	NA	NA	NA	NA	NA	NA	No	feces	24.9	36.7	4.3	55	F	Agropastoralist	Bantu	Northwest	36	63	0	1	0	Negative
CM.532	Negative	NA	NA	NA	NA	NA	NA	NA	NA	0	0	0	13.24	27.24	178.78	10.09	14.63	11.69	2.86	6.07	9.07	1.3	0.97	1.53	40.84	758.83	3.52	1.84	7.83	0.98	NA	17.7	7.14	Yes	feces	19.6	36.3	3.1	56	M	Pastoralist	Mbororo_Fulani	Northwest	33	46	0	21	0	Negative
CM.181	Negative	NA	NA	NA	NA	NA	NA	NA	NA	0	0	0	NA	NA	NA	NA	NA	NA	NA	NA	NA	NA	NA	NA	NA	NA	NA	NA	NA	NA	NA	NA	NA	No	feces	23.6	36.6	5.5	56	F	Agropastoralist	Bantu	South	33	34	0	33	0	Negative
CM.196	Positive	No	NA	NA	NA	NA	NA	NA	Yes	2	2	1	NA	NA	NA	NA	NA	NA	NA	NA	NA	NA	NA	NA	NA	NA	NA	NA	NA	NA	NA	NA	NA	No	feces	28.1	36.8	8.7	56	M	Agropastoralist	Bantu	South	41	41	0	18	0	Negative
CM.240	Positive	No	NA	NA	NA	NA	NA	NA	NA	1	2	1	NA	NA	NA	NA	NA	NA	NA	NA	NA	NA	NA	NA	NA	NA	NA	NA	NA	NA	NA	NA	NA	No	feces	21.4	36.9	8.1	56	F	Agropastoralist	Bantu	South	44	23	0	33	0	Negative
CM.556	Negative	NA	NA	NA	NA	NA	NA	NA	NA	0	0	0	NA	NA	NA	NA	NA	NA	NA	NA	NA	NA	NA	NA	NA	NA	NA	NA	NA	NA	NA	NA	NA	No	feces	21.9	37.7	6.4	56	F	Pastoralist	Mbororo_Fulani	Northwest	11	58	0	31	0	Negative
CM.562	Negative	NA	No	NA	NA	NA	NA	NA	NA	0	0	0	NA	NA	NA	NA	NA	NA	NA	NA	NA	NA	NA	NA	NA	NA	NA	NA	NA	NA	NA	NA	NA	No	feces	19.2	36	5.6	56	F	Pastoralist	Mbororo_Fulani	Northwest	38	47	2	13	0	Negative
CM.494	Negative	NA	NA	NA	NA	NA	NA	NA	NA	0	0	0	NA	NA	NA	NA	NA	NA	NA	NA	NA	NA	NA	NA	NA	NA	NA	NA	NA	NA	NA	NA	NA	No	feces	23.3	36	3.9	56	F	Agropastoralist	Bantu	Northwest	24	76	0	0	0	Negative
CM.495	Negative	NA	NA	NA	NA	NA	NA	NA	NA	0	0	0	NA	NA	NA	NA	NA	NA	NA	NA	NA	NA	NA	NA	NA	NA	NA	NA	NA	NA	NA	NA	NA	No	feces	38.5	36.1	5.4	56	F	Agropastoralist	Bantu	Northwest	31	69	0	0	0	Negative
CM.138	Negative	NA	NA	NA	NA	NA	NA	No	NA	0	0	0	25.92	23.61	229.2	36.94	96.02	70.89	39.1	5.4	15.14	2.2	2.31	4.3	29.32	231.28	4.63	8.02	13.04	37.7	48.35	38.23	60.46	Yes	feces	23.1	36.8	4.3	57	F	Agropastoralist	Bantu	East	21	50	0	29	0	Negative
CM.165	Negative	NA	NA	NA	NA	No	NA	No	NA	0	0	0	NA	NA	NA	NA	NA	NA	NA	NA	NA	NA	NA	NA	NA	NA	NA	NA	NA	NA	NA	NA	NA	No	feces	26.2	36.5	5.6	57	F	Agropastoralist	Bantu	South	48	27	2	23	0	Negative
CM.366	Negative	NA	NA	NA	NA	NA	No	NA	NA	0	0	0	13.49	24.39	198.37	15.8	10.33	12.11	1.38	5.33	10.59	2.07	2.79	1.73	49.53	2045.08	2.01	2.25	4.74	3.64	NA	19.3	7.53	Yes	feces	29.9	35.7	7.4	57	F	Agropastoralist	Bantu	Northwest	47	49	1	3	0	Negative
CM.367	Negative	NA	No	NA	NA	NA	NA	NA	NA	0	0	0	8.5	57.6	225.8	18.18	12.91	12.17	3.05	5.64	8.3	2.2	3.86	2.22	54.04	310.45	4.25	1.34	6.96	2.13	NA	34.37	9	Yes	feces	30	36	4.7	57	M	Agropastoralist	Bantu	Northwest	37	60	0	3	0	Negative
CM.408	Negative	NA	NA	NA	NA	NA	NA	No	NA	0	0	0	15.56	25.28	190.93	9.91	9.9	24.93	1.7	5.58	8.83	1.56	1.74	2.39	45.01	205.5	3.07	2.04	6.38	1.82	NA	24.85	7.97	Yes	feces	22	35.9	5.4	57	M	Agropastoralist	Bantu	Northwest	51	43	0	6	0	Negative
CM.517	Negative	NA	NA	NA	NA	NA	NA	NA	NA	0	0	0	NA	NA	NA	NA	NA	NA	NA	NA	NA	NA	NA	NA	NA	NA	NA	NA	NA	NA	NA	NA	NA	No	feces	22	35.2	5.2	57	M	Pastoralist	Mbororo_Fulani	Northwest	21	51	0	28	0	Negative
CM.544	Negative	NA	NA	NA	NA	NA	NA	NA	NA	0	0	0	NA	NA	NA	NA	NA	NA	NA	NA	NA	NA	NA	NA	NA	NA	NA	NA	NA	NA	NA	NA	NA	No	feces	21.9	36.1	7.2	57	F	Pastoralist	Mbororo_Fulani	Northwest	30	44	0	26	0	Negative
CM.259	Positive	No	NA	No	NA	No	Yes	NA	NA	3	4	2	NA	NA	NA	NA	NA	NA	NA	NA	NA	NA	NA	NA	NA	NA	NA	NA	NA	NA	NA	NA	NA	No	feces	23.4	36.5	NA	58	F	Agropastoralist	Bantu	South	35	31	0	34	0	Negative
CM.283	Negative	NA	NA	NA	NA	NA	NA	NA	NA	0	0	0	9.84	32.91	351.18	24.17	16.85	16.25	4.62	5.45	11.83	1.88	4	6.27	332.61	697.45	4.88	3.05	10.4	1.61	NA	32.45	5.46	Yes	feces	20.8	35.6	5.5	58	M	Agropastoralist	Bantu	Northwest	52	41	0	7	0	Negative
CM.100	Positive	No	No	NA	No	NA	NA	NA	NA	1	1	1	NA	NA	NA	NA	NA	NA	NA	NA	NA	NA	NA	NA	NA	NA	NA	NA	NA	NA	NA	NA	NA	No	feces	18.4	36.6	4.3	58	F	Hunter-Gatherer	Baka	East	31	56	0	13	0	Negative
CM.496	Negative	NA	Yes	NA	NA	NA	NA	No	NA	1	1	0	NA	NA	NA	NA	NA	NA	NA	NA	NA	NA	NA	NA	NA	NA	NA	NA	NA	NA	NA	NA	NA	No	feces	27.2	35.8	4.4	58	F	Agropastoralist	Bantu	Northwest	28	65	3	4	0	Negative
CM.425	Negative	NA	NA	NA	NA	NA	No	NA	NA	0	0	0	13.03	23.86	236.98	9.07	7.39	10.52	2.62	8.61	5.48	1.94	3.19	1.53	76.18	261.36	1.63	1.81	7.09	0.77	NA	17.33	4.4	Yes	feces	22.2	35.5	4	59	F	Agropastoralist	Bantu	Northwest	41	53	0	6	0	Negative
CM.230	Positive	No	NA	NA	NA	NA	NA	NA	NA	1	2	1	NA	NA	NA	NA	NA	NA	NA	NA	NA	NA	NA	NA	NA	NA	NA	NA	NA	NA	NA	NA	NA	No	feces	22.7	36.8	5.4	59	F	Agropastoralist	Bantu	South	47	34	0	19	0	Negative
CM.23	Negative	No	NA	NA	NA	NA	NA	NA	NA	0	1	0	NA	NA	NA	NA	NA	NA	NA	NA	NA	NA	NA	NA	NA	NA	NA	NA	NA	NA	NA	NA	NA	No	feces	20.9	36.1	6.5	60	M	Agropastoralist	Bantu	East	14	64	0	21	0	Negative
CM.180	Negative	NA	NA	NA	NA	No	No	NA	NA	0	0	0	NA	NA	NA	NA	NA	NA	NA	NA	NA	NA	NA	NA	NA	NA	NA	NA	NA	NA	NA	NA	NA	No	feces	22.3	36.8	9.1	60	F	Agropastoralist	Bantu	South	47	28	0	25	0	Negative
CM.515	Negative	NA	NA	NA	NA	NA	NA	NA	NA	0	0	0	NA	NA	NA	NA	NA	NA	NA	NA	NA	NA	NA	NA	NA	NA	NA	NA	NA	NA	NA	NA	NA	No	feces	15.8	36.1	6.7	60	F	Hunter-Gatherer	Bagyeli	South	20	63	0	17	0	Negative
CM.263	Negative	NA	NA	NA	NA	NA	NA	NA	NA	0	1	0	NA	NA	NA	NA	NA	NA	NA	NA	NA	NA	NA	NA	NA	NA	NA	NA	NA	NA	NA	NA	NA	No	feces	21.2	36.7	7	60	F	Agropastoralist	Bantu	South	20	53	0	27	0	Negative
CM.272	Positive	Yes	NA	NA	Yes	Yes	NA	NA	NA	3	3	3	NA	NA	NA	NA	NA	NA	NA	NA	NA	NA	NA	NA	NA	NA	NA	NA	NA	NA	NA	NA	NA	No	feces	16.8	36.6	12.5	60	F	Hunter-Gatherer	Bagyeli	South	26	42	0	32	0	Negative
CM.304	Negative	NA	NA	NA	NA	NA	No	NA	NA	0	0	0	NA	NA	NA	NA	NA	NA	NA	NA	NA	NA	NA	NA	NA	NA	NA	NA	NA	NA	NA	NA	NA	No	feces	23.8	35.3	3.1	60	F	Agropastoralist	Bantu	Northwest	59	40	0	1	0	Negative
CM.356	Negative	NA	NA	NA	NA	NA	NA	NA	NA	0	0	0	NA	NA	NA	NA	NA	NA	NA	NA	NA	NA	NA	NA	NA	NA	NA	NA	NA	NA	NA	NA	NA	No	feces	19.6	36.1	6.2	60	M	Agropastoralist	Bantu	Northwest	39	61	0	0	0	Negative
CM.371	Negative	NA	NA	NA	NA	NA	No	No	NA	1	1	0	NA	NA	NA	NA	NA	NA	NA	NA	NA	NA	NA	NA	NA	NA	NA	NA	NA	NA	NA	NA	NA	No	feces	36.2	36.3	4.1	60	F	Agropastoralist	Bantu	Northwest	38	62	0	0	0	Negative
CM.419	Negative	NA	NA	NA	NA	NA	NA	NA	NA	0	0	0	NA	NA	NA	NA	NA	NA	NA	NA	NA	NA	NA	NA	NA	NA	NA	NA	NA	NA	NA	NA	NA	No	feces	26.5	35.7	6.2	60	F	Agropastoralist	Bantu	Northwest	47	48	2	3	0	Negative
CM.451	Negative	NA	NA	NA	NA	NA	NA	No	NA	0	0	0	NA	NA	NA	NA	NA	NA	NA	NA	NA	NA	NA	NA	NA	NA	NA	NA	NA	NA	NA	NA	NA	No	feces	25.6	35.6	5.6	60	F	Agropastoralist	Bantu	Northwest	59	41	0	0	0	Negative
CM.476	Negative	NA	NA	NA	NA	NA	NA	NA	NA	0	0	0	NA	NA	NA	NA	NA	NA	NA	NA	NA	NA	NA	NA	NA	NA	NA	NA	NA	NA	NA	NA	NA	No	feces	23.3	35.6	5.9	60	F	Agropastoralist	Bantu	Northwest	35	59	0	6	0	Negative
CM.19	Positive	No	NA	No	No	No	NA	No	NA	4	4	4	13.38	24.19	263.03	17.21	21.28	12.51	5.35	10.42	12.81	3.86	4.69	4.12	37.5	234.13	7.88	4.46	9.6	3.01	NA	29.26	8.73	Yes	feces	19.9	36.5	8.5	61	F	Hunter-Gatherer	Baka	East	23	39	0	38	0	Negative
CM.85	Positive	No	NA	NA	Yes	Yes	NA	NA	NA	3	3	3	NA	NA	NA	NA	NA	NA	NA	NA	NA	NA	NA	NA	NA	NA	NA	NA	NA	NA	NA	NA	NA	No	feces	20	36.5	6.5	61	F	Hunter-Gatherer	Baka	East	38	30	0	32	0	Negative
CM.277	Negative	NA	NA	NA	NA	NA	NA	NA	No	1	1	0	NA	NA	NA	NA	NA	NA	NA	NA	NA	NA	NA	NA	NA	NA	NA	NA	NA	NA	NA	NA	NA	No	feces	27.4	35.6	3	61	M	Agropastoralist	Bantu	Northwest	35	60	0	5	0	Negative
CM.363	Negative	NA	NA	NA	NA	NA	NA	NA	NA	0	0	0	NA	NA	NA	NA	NA	NA	NA	NA	NA	NA	NA	NA	NA	NA	NA	NA	NA	NA	NA	NA	NA	No	feces	26.9	36	4.7	61	F	Agropastoralist	Bantu	Northwest	42	58	0	0	0	Negative
CM.394	Negative	NA	NA	NA	NA	NA	NA	NA	No	1	1	0	NA	NA	NA	NA	NA	NA	NA	NA	NA	NA	NA	NA	NA	NA	NA	NA	NA	NA	NA	NA	NA	No	feces	22.3	36.1	4.8	61	F	Agropastoralist	Bantu	Northwest	44	53	0	3	0	Negative
CM.195	Negative	NA	NA	NA	NA	NA	NA	No	NA	0	0	0	14.98	14.94	122.51	16.33	53.41	23.25	4.07	4.64	9.07	1.39	2.57	3.95	62.64	420.89	10.09	4.28	7.81	7.33	NA	24	12.75	Yes	feces	22.1	36.8	5	62	F	Agropastoralist	Bantu	South	30	41	0	29	0	Negative
CM.271	Positive	No	NA	No	NA	NA	NA	NA	NA	2	3	2	NA	NA	NA	NA	NA	NA	NA	NA	NA	NA	NA	NA	NA	NA	NA	NA	NA	NA	NA	NA	NA	No	feces	27.7	36.8	3.8	62	F	Agropastoralist	Bantu	South	21	44	0	35	0	Negative
CM.403	Negative	NA	NA	NA	NA	NA	No	NA	NA	0	0	0	15.61	16.84	181.85	11.57	6.35	11.99	1.25	2.79	5.95	1.37	NA	0.54	40.49	122.48	1.68	3.81	6.96	4.56	NA	16.95	4.6	Yes	feces	34.2	35.6	4.7	62	F	Agropastoralist	Bantu	Northwest	38	60	2	0	0	Negative
CM.438	Negative	NA	NA	NA	NA	NA	NA	NA	NA	0	0	0	6.81	23.14	68.69	5.43	NA	10.39	1.8	1.27	3.36	NA	NA	NA	9.25	59.58	1.45	0.62	3.05	3.12	NA	12.5	7.97	Yes	feces	24.2	35.8	6.2	62	M	Pastoralist	Mbororo_Fulani	Northwest	37	57	0	6	0	Negative
CM.466	Negative	NA	NA	NA	NA	NA	NA	NA	NA	0	0	0	NA	NA	NA	NA	NA	NA	NA	NA	NA	NA	NA	NA	NA	NA	NA	NA	NA	NA	NA	NA	NA	No	feces	25.7	36	6.6	62	F	Agropastoralist	Bantu	Northwest	34	62	0	4	0	Negative
CM.151	Positive	No	NA	NA	No	No	No	NA	NA	3	3	3	NA	NA	NA	NA	NA	NA	NA	NA	NA	NA	NA	NA	NA	NA	NA	NA	NA	NA	NA	NA	NA	No	feces	23.8	36.2	11.2	62	F	Agropastoralist	Bantu	South	26	53	0	21	0	Negative
CM.229	Positive	No	NA	Yes	NA	No	NA	No	NA	2	3	2	NA	NA	NA	NA	NA	NA	NA	NA	NA	NA	NA	NA	NA	NA	NA	NA	NA	NA	NA	NA	NA	No	feces	21.2	37.1	10	62	M	Agropastoralist	Bantu	South	35	41	0	24	0	Negative
CM.469	Negative	NA	NA	NA	NA	NA	NA	NA	NA	0	0	0	NA	NA	NA	NA	NA	NA	NA	NA	NA	NA	NA	NA	NA	NA	NA	NA	NA	NA	NA	NA	NA	No	feces	33.9	35.7	3.2	62	F	Agropastoralist	Bantu	Northwest	43	57	0	0	0	Negative
CM.70	Positive	Yes	NA	Yes	No	No	No	NA	NA	3	4	3	NA	NA	NA	NA	NA	NA	NA	NA	NA	NA	NA	NA	NA	NA	NA	NA	NA	NA	NA	NA	NA	No	feces	17.1	36.5	9.8	63	F	Hunter-Gatherer	Baka	East	29	32	0	39	0	Negative
CM.72	Positive	No	No	NA	No	No	No	NA	NA	3	3	3	NA	NA	NA	NA	NA	NA	NA	NA	NA	NA	NA	NA	NA	NA	NA	NA	NA	NA	NA	NA	NA	No	feces	19.7	36.4	9.4	63	F	Hunter-Gatherer	Baka	East	18	54	0	28	0	Negative
CM.256	Negative	NA	NA	NA	NA	NA	NA	NA	NA	0	1	0	NA	NA	NA	NA	NA	NA	NA	NA	NA	NA	NA	NA	NA	NA	NA	NA	NA	NA	NA	NA	NA	No	feces	21.1	36.9	5.8	63	F	Agropastoralist	Bantu	South	20	50	0	30	0	Negative
CM.518	Negative	NA	NA	NA	NA	NA	NA	NA	NA	0	0	0	NA	NA	NA	NA	NA	NA	NA	NA	NA	NA	NA	NA	NA	NA	NA	NA	NA	NA	NA	NA	NA	No	feces	19.6	35.5	4.1	63	M	Pastoralist	Mbororo_Fulani	Northwest	36	43	0	21	0	Negative
CM.396	Negative	NA	NA	NA	NA	NA	No	NA	NA	0	0	0	NA	NA	NA	NA	NA	NA	NA	NA	NA	NA	NA	NA	NA	NA	NA	NA	NA	NA	NA	NA	NA	No	feces	19.4	36.5	6.1	63	M	Agropastoralist	Bantu	Northwest	43	57	0	0	0	Negative
CM.467	Negative	NA	NA	NA	NA	NA	No	NA	NA	0	0	0	NA	NA	NA	NA	NA	NA	NA	NA	NA	NA	NA	NA	NA	NA	NA	NA	NA	NA	NA	NA	NA	No	feces	27.3	36	4.6	63	F	Agropastoralist	Bantu	Northwest	28	72	0	0	0	Negative
CM.18	Positive	No	NA	No	No	No	NA	NA	NA	4	4	4	12.34	47.21	244.52	25.86	105.49	59.14	214.43	75.16	14.8	4.59	9.45	2.36	43.37	245.52	14.38	234.35	47.42	2.45	NA	54.17	7.92	Yes	feces	21.1	36.5	4.5	64	M	Hunter-Gatherer	Baka	East	24	30	1	45	0	Negative
CM.445	Negative	NA	NA	NA	NA	NA	No	No	NA	0	0	0	NA	NA	NA	NA	NA	NA	NA	NA	NA	NA	NA	NA	NA	NA	NA	NA	NA	NA	NA	NA	NA	No	feces	25.3	36.1	3.5	64	M	Agropastoralist	Bantu	Northwest	43	55	0	2	0	Negative
CM.191	Negative	NA	NA	NA	NA	NA	NA	No	NA	0	0	0	NA	NA	NA	NA	NA	NA	NA	NA	NA	NA	NA	NA	NA	NA	NA	NA	NA	NA	NA	NA	NA	No	feces	20.8	36.4	5.8	64	F	Agropastoralist	Bantu	South	31	45	0	24	0	Negative
CM.533	Negative	NA	No	NA	NA	NA	NA	NA	NA	0	0	0	NA	NA	NA	NA	NA	NA	NA	NA	NA	NA	NA	NA	NA	NA	NA	NA	NA	NA	NA	NA	NA	No	feces	17.5	36.4	3.4	64	M	Pastoralist	Mbororo_Fulani	Northwest	41	35	0	24	0	Negative
CM.538	Positive	NA	NA	NA	No	No	NA	NA	NA	1	1	1	NA	NA	NA	NA	NA	NA	NA	NA	NA	NA	NA	NA	NA	NA	NA	NA	NA	NA	NA	NA	NA	No	feces	20.6	36.2	7.1	64	M	Pastoralist	Mbororo_Fulani	Northwest	38	40	0	22	0	Negative
CM.539	Negative	NA	NA	NA	NA	NA	NA	NA	NA	0	0	0	NA	NA	NA	NA	NA	NA	NA	NA	NA	NA	NA	NA	NA	NA	NA	NA	NA	NA	NA	NA	NA	No	feces	22	36.5	4.5	64	F	Pastoralist	Mbororo_Fulani	Northwest	21	54	0	25	0	Negative
CM.499	Negative	NA	NA	NA	NA	NA	NA	NA	NA	0	0	0	NA	NA	NA	NA	NA	NA	NA	NA	NA	NA	NA	NA	NA	NA	NA	NA	NA	NA	NA	NA	NA	No	feces	28.1	35.6	4.5	64	F	Agropastoralist	Bantu	Northwest	43	54	0	3	0	Negative
CM.86	Positive	No	NA	No	No	No	No	NA	NA	4	5	4	12.01	35.52	432.46	18.3	17.65	11.95	4.61	8.63	15.14	2.69	4.99	3.24	71.09	843.67	6.66	2.3	15.09	5.44	NA	39.88	10.04	Yes	feces	18.9	36.7	9.1	65	F	Hunter-Gatherer	Baka	East	32	40	0	28	0	Negative
CM.382	Negative	NA	NA	NA	NA	NA	NA	NA	NA	0	0	0	14.91	37.3	208.63	19.27	8.35	13	3.81	6.43	8.07	2.29	4.63	4.23	37.7	193.65	4.93	2.49	6.7	1.31	75.3	27.52	13.29	Yes	feces	22.6	35.2	5.1	65	F	Agropastoralist	Bantu	Northwest	58	42	0	0	0	Negative
CM.35	Positive	No	NA	NA	Yes	NA	NA	NA	NA	2	2	2	NA	NA	NA	NA	NA	NA	NA	NA	NA	NA	NA	NA	NA	NA	NA	NA	NA	NA	NA	NA	NA	No	feces	19.3	36.1	9.7	65	F	Hunter-Gatherer	Baka	East	31	38	0	31	0	Negative
CM.71	Positive	No	NA	NA	No	No	No	NA	NA	2	2	2	NA	NA	NA	NA	NA	NA	NA	NA	NA	NA	NA	NA	NA	NA	NA	NA	NA	NA	NA	NA	NA	No	feces	17.4	36.7	5.6	65	M	Agropastoralist	Bantu	East	32	45	1	22	0	Negative
CM.117	Positive	No	NA	NA	NA	No	NA	NA	NA	1	1	1	NA	NA	NA	NA	NA	NA	NA	NA	NA	NA	NA	NA	NA	NA	NA	NA	NA	NA	NA	NA	NA	No	feces	22.8	36.6	4.8	65	M	Agropastoralist	Bantu	East	40	47	0	13	0	Negative
CM.431	Negative	NA	NA	NA	NA	NA	NA	NA	NA	0	0	0	NA	NA	NA	NA	NA	NA	NA	NA	NA	NA	NA	NA	NA	NA	NA	NA	NA	NA	NA	NA	NA	No	feces	25.3	35.9	5.9	65	F	Agropastoralist	Bantu	Northwest	45	48	3	4	0	Negative
CM.447	Negative	NA	NA	NA	NA	NA	NA	NA	NA	0	0	0	NA	NA	NA	NA	NA	NA	NA	NA	NA	NA	NA	NA	NA	NA	NA	NA	NA	NA	NA	NA	NA	No	feces	18	35.6	4.5	65	F	Agropastoralist	Bantu	Northwest	29	70	1	0	0	Negative
CM.473	Negative	NA	NA	NA	NA	NA	NA	NA	NA	0	0	0	NA	NA	NA	NA	NA	NA	NA	NA	NA	NA	NA	NA	NA	NA	NA	NA	NA	NA	NA	NA	NA	No	feces	24.4	36.2	6	65	F	Agropastoralist	Bantu	Northwest	40	60	0	0	0	Negative
CM.491	Positive	NA	NA	NA	NA	No	No	No	NA	1	1	1	NA	NA	NA	NA	NA	NA	NA	NA	NA	NA	NA	NA	NA	NA	NA	NA	NA	NA	NA	NA	NA	No	feces	28.4	36.2	3.7	65	F	Agropastoralist	Bantu	Northwest	34	63	0	3	0	Negative
CM.37	Positive	No	NA	NA	NA	No	NA	No	NA	2	2	1	NA	NA	NA	NA	NA	NA	NA	NA	NA	NA	NA	NA	NA	NA	NA	NA	NA	NA	NA	NA	NA	No	feces	21	37.1	5.7	66	M	Agropastoralist	Bantu	East	26	36	0	38	0	Positive
CM.524	Negative	NA	NA	NA	NA	NA	NA	NA	NA	0	0	0	NA	NA	NA	NA	NA	NA	NA	NA	NA	NA	NA	NA	NA	NA	NA	NA	NA	NA	NA	NA	NA	No	feces	21.3	36.7	6.6	66	M	Pastoralist	Mbororo_Fulani	Northwest	29	43	0	28	0	Negative
CM.529	Positive	NA	NA	NA	No	No	NA	NA	NA	1	1	1	NA	NA	NA	NA	NA	NA	NA	NA	NA	NA	NA	NA	NA	NA	NA	NA	NA	NA	NA	NA	NA	No	feces	17.1	36.3	7	66	M	Pastoralist	Mbororo_Fulani	Northwest	25	47	0	28	0	Negative
CM.548	Negative	NA	NA	NA	NA	NA	NA	NA	NA	0	0	0	NA	NA	NA	NA	NA	NA	NA	NA	NA	NA	NA	NA	NA	NA	NA	NA	NA	NA	NA	NA	NA	No	feces	14.8	35.9	4.9	66	F	Pastoralist	Mbororo_Fulani	Northwest	20	65	0	15	0	Negative
CM.194	Positive	No	NA	No	NA	NA	NA	NA	NA	2	2	2	10.4	30.37	236.92	8.65	20.25	6.4	4.48	5.65	6.25	2.9	4.26	2.97	27.95	437.8	19.7	3.48	5.62	3.03	NA	41.48	7.11	Yes	feces	18.9	37	8.8	67	M	Agropastoralist	Bantu	South	25	47	0	28	0	Negative
CM.221	Positive	No	NA	Yes	NA	Yes	NA	NA	NA	3	4	3	NA	NA	NA	NA	NA	NA	NA	NA	NA	NA	NA	NA	NA	NA	NA	NA	NA	NA	NA	NA	NA	No	feces	21.5	36.6	8.1	67	M	Hunter-Gatherer	Bagyeli	South	67	17	0	16	0	Negative
CM.143	Positive	No	NA	NA	NA	No	No	NA	NA	1	1	1	NA	NA	NA	NA	NA	NA	NA	NA	NA	NA	NA	NA	NA	NA	NA	NA	NA	NA	NA	NA	NA	No	feces	34.8	36.8	6	67	F	Agropastoralist	Bantu	South	20	50	0	30	0	Negative
CM.236	Negative	NA	NA	NA	NA	NA	NA	NA	NA	0	1	0	NA	NA	NA	NA	NA	NA	NA	NA	NA	NA	NA	NA	NA	NA	NA	NA	NA	NA	NA	NA	NA	No	feces	20.9	36.8	7.3	67	M	Agropastoralist	Bantu	South	38	40	0	22	0	Negative
CM.526	Negative	NA	NA	NA	NA	NA	NA	NA	NA	0	0	0	NA	NA	NA	NA	NA	NA	NA	NA	NA	NA	NA	NA	NA	NA	NA	NA	NA	NA	NA	NA	NA	No	feces	21.5	36.3	5.2	67	M	Pastoralist	Mbororo_Fulani	Northwest	30	43	0	27	0	Negative
CM.559	Negative	NA	NA	NA	NA	NA	NA	NA	NA	0	0	0	NA	NA	NA	NA	NA	NA	NA	NA	NA	NA	NA	NA	NA	NA	NA	NA	NA	NA	NA	NA	NA	No	feces	31.2	35.6	8.8	67	F	Pastoralist	Mbororo_Fulani	Northwest	40	39	0	21	0	Negative
CM.439	Negative	NA	NA	NA	NA	NA	NA	NA	NA	0	0	0	NA	NA	NA	NA	NA	NA	NA	NA	NA	NA	NA	NA	NA	NA	NA	NA	NA	NA	NA	NA	NA	No	feces	24	36.4	6.7	68	M	Agropastoralist	Bantu	Northwest	57	43	0	0	0	Negative
CM.155	Negative	No	No	NA	NA	NA	NA	No	NA	1	1	0	NA	NA	NA	NA	NA	NA	NA	NA	NA	NA	NA	NA	NA	NA	NA	NA	NA	NA	NA	NA	NA	No	feces	21.4	36.9	7.1	68	F	Agropastoralist	Bantu	South	25	52	0	23	0	Negative
CM.540	Negative	NA	NA	NA	NA	NA	NA	NA	NA	0	0	0	NA	NA	NA	NA	NA	NA	NA	NA	NA	NA	NA	NA	NA	NA	NA	NA	NA	NA	NA	NA	NA	No	feces	17.1	36	5	68	M	Pastoralist	Mbororo_Fulani	Northwest	32	61	0	7	0	Negative
CM.322	Negative	NA	NA	NA	NA	NA	No	NA	No	1	1	0	NA	NA	NA	NA	NA	NA	NA	NA	NA	NA	NA	NA	NA	NA	NA	NA	NA	NA	NA	NA	NA	No	feces	28.5	36	4.2	68	M	Agropastoralist	Bantu	Northwest	55	42	0	3	0	Negative
CM.199	Negative	NA	NA	NA	NA	NA	NA	NA	NA	0	0	0	NA	NA	NA	NA	NA	NA	NA	NA	NA	NA	NA	NA	NA	NA	NA	NA	NA	NA	NA	NA	NA	No	feces	23.7	36.9	4.3	69	M	Agropastoralist	Bantu	South	42	32	0	26	0	Negative
CM.262	Negative	NA	NA	NA	NA	NA	NA	NA	NA	0	0	0	NA	NA	NA	NA	NA	NA	NA	NA	NA	NA	NA	NA	NA	NA	NA	NA	NA	NA	NA	NA	NA	No	feces	21.3	36.5	3.1	69	M	Agropastoralist	Bantu	South	21	64	0	15	0	Negative
CM.564	Negative	NA	NA	NA	NA	NA	NA	NA	NA	0	0	0	NA	NA	NA	NA	NA	NA	NA	NA	NA	NA	NA	NA	NA	NA	NA	NA	NA	NA	NA	NA	NA	No	feces	28.1	36.2	3.7	69	M	Pastoralist	Mbororo_Fulani	Northwest	17	62	0	21	0	Negative
CM.311	Negative	NA	NA	NA	NA	NA	NA	NA	NA	0	0	0	NA	NA	NA	NA	NA	NA	NA	NA	NA	NA	NA	NA	NA	NA	NA	NA	NA	NA	NA	NA	NA	No	feces	24.9	35.4	5.8	69	F	Agropastoralist	Bantu	Northwest	52	47	1	0	0	Negative
CM.273	Positive	NA	NA	NA	NA	No	NA	NA	NA	1	1	1	19.77	106.25	369.05	59.47	117.55	12.94	2.99	10.53	48.73	8.56	20.95	2.88	110.59	185.18	6.81	3.46	10.08	10.38	26.6	51.66	10.61	Yes	feces	21.4	36.7	7.1	70	F	Agropastoralist	Bantu	South	16	49	0	35	0	Negative
CM.553	Negative	NA	NA	NA	NA	NA	NA	NA	NA	0	0	0	14.66	39.23	330.53	11.85	10.68	10.64	1.98	1.97	5.54	1.6	NA	1.37	39.79	212.28	2.73	1.12	6.96	1.36	NA	23.33	7.35	Yes	feces	17.7	36.6	4	70	F	Pastoralist	Mbororo_Fulani	Northwest	24	51	0	25	0	Negative
CM.432	Negative	NA	NA	NA	NA	NA	NA	NA	NA	0	0	0	NA	NA	NA	NA	NA	NA	NA	NA	NA	NA	NA	NA	NA	NA	NA	NA	NA	NA	NA	NA	NA	No	feces	27.1	36	4.8	70	F	Agropastoralist	Bantu	Northwest	47	53	0	0	0	Negative
CM.142	Positive	NA	NA	No	NA	Yes	NA	NA	NA	2	2	2	NA	NA	NA	NA	NA	NA	NA	NA	NA	NA	NA	NA	NA	NA	NA	NA	NA	NA	NA	NA	NA	No	feces	25.8	36.7	3.2	70	F	Agropastoralist	Bantu	South	27	55	0	18	0	Negative
CM.174	Positive	NA	No	No	No	No	NA	NA	NA	3	3	3	NA	NA	NA	NA	NA	NA	NA	NA	NA	NA	NA	NA	NA	NA	NA	NA	NA	NA	NA	NA	NA	No	feces	23.7	36.8	9.7	70	M	Agropastoralist	Bantu	South	25	46	0	29	0	Negative
CM.185	Negative	NA	No	NA	NA	NA	NA	NA	NA	0	0	0	NA	NA	NA	NA	NA	NA	NA	NA	NA	NA	NA	NA	NA	NA	NA	NA	NA	NA	NA	NA	NA	No	feces	18.4	37.1	9.2	70	M	Agropastoralist	Bantu	South	18	44	0	38	0	Negative
CM.269	Positive	NA	NA	Yes	NA	NA	NA	NA	NA	1	2	1	NA	NA	NA	NA	NA	NA	NA	NA	NA	NA	NA	NA	NA	NA	NA	NA	NA	NA	NA	NA	NA	No	feces	23	36.1	10.9	70	F	Agropastoralist	Bantu	South	23	40	0	37	0	Negative
CM.354	Negative	NA	NA	NA	NA	NA	NA	NA	NA	0	0	0	NA	NA	NA	NA	NA	NA	NA	NA	NA	NA	NA	NA	NA	NA	NA	NA	NA	NA	NA	NA	NA	No	feces	22.5	35.6	4.3	70	M	Agropastoralist	Bantu	Northwest	53	47	0	0	0	Negative
CM.436	Negative	NA	NA	NA	NA	No	No	NA	NA	0	0	0	NA	NA	NA	NA	NA	NA	NA	NA	NA	NA	NA	NA	NA	NA	NA	NA	NA	NA	NA	NA	NA	No	feces	23.8	35.8	4	70	F	Agropastoralist	Bantu	Northwest	67	33	0	0	0	Negative
CM.457	Negative	NA	NA	NA	NA	NA	NA	NA	NA	0	0	0	NA	NA	NA	NA	NA	NA	NA	NA	NA	NA	NA	NA	NA	NA	NA	NA	NA	NA	NA	NA	NA	No	feces	31.4	36.4	7	70	F	Agropastoralist	Bantu	Northwest	41	54	0	5	0	Negative
CM.492	Negative	NA	NA	NA	NA	NA	NA	NA	NA	0	0	0	NA	NA	NA	NA	NA	NA	NA	NA	NA	NA	NA	NA	NA	NA	NA	NA	NA	NA	NA	NA	NA	No	feces	17.6	35.8	3.9	70	F	Agropastoralist	Bantu	Northwest	44	56	0	0	0	Negative
CM.153	Negative	NA	No	NA	NA	NA	NA	NA	No	1	1	0	NA	NA	NA	NA	NA	NA	NA	NA	NA	NA	NA	NA	NA	NA	NA	NA	NA	NA	NA	NA	NA	No	feces	20.7	36.6	5.4	71	F	Agropastoralist	Bantu	South	34	46	0	20	0	Negative
CM.244	Positive	No	NA	NA	No	NA	NA	NA	NA	2	3	2	NA	NA	NA	NA	NA	NA	NA	NA	NA	NA	NA	NA	NA	NA	NA	NA	NA	NA	NA	NA	NA	No	feces	26.1	36.8	7.2	71	M	Agropastoralist	Bantu	South	16	43	0	41	0	Negative
CM.560	Negative	NA	NA	NA	NA	NA	NA	NA	NA	0	0	0	NA	NA	NA	NA	NA	NA	NA	NA	NA	NA	NA	NA	NA	NA	NA	NA	NA	NA	NA	NA	NA	No	feces	NA	35.9	4.8	71	F	Pastoralist	Mbororo_Fulani	Northwest	34	45	3	18	0	Negative
CM.427	Negative	NA	NA	NA	NA	NA	NA	NA	NA	0	0	0	NA	NA	NA	NA	NA	NA	NA	NA	NA	NA	NA	NA	NA	NA	NA	NA	NA	NA	NA	NA	NA	No	feces	25.3	35.4	4.3	71	M	Agropastoralist	Bantu	Northwest	33	63	0	4	0	Negative
CM.249	Positive	No	NA	Yes	No	Yes	NA	NA	NA	4	5	4	NA	NA	NA	NA	NA	NA	NA	NA	NA	NA	NA	NA	NA	NA	NA	NA	NA	NA	NA	NA	NA	No	feces	22.5	36.7	5.1	72	F	Agropastoralist	Bantu	South	19	51	0	30	0	Negative
CM.521	Negative	NA	NA	NA	NA	NA	NA	NA	NA	0	0	0	NA	NA	NA	NA	NA	NA	NA	NA	NA	NA	NA	NA	NA	NA	NA	NA	NA	NA	NA	NA	NA	No	feces	23.8	36.8	4.5	72	M	Pastoralist	Mbororo_Fulani	Northwest	35	38	0	27	0	Negative
CM.530	Negative	NA	NA	NA	NA	NA	NA	NA	NA	0	0	0	15.66	21.17	247.98	9.72	5.13	8.74	NA	1.53	5.54	1.49	1.65	1.2	21.26	186.88	2.63	1.69	5.9	1.09	NA	21.87	8.38	Yes	feces	19.9	35.9	4.2	72	M	Pastoralist	Mbororo_Fulani	Northwest	35	43	0	22	0	Negative
CM.388	Positive	No	NA	NA	NA	NA	No	No	NA	2	2	1	NA	NA	NA	NA	NA	NA	NA	NA	NA	NA	NA	NA	NA	NA	NA	NA	NA	NA	NA	NA	NA	No	feces	22.6	35.4	5.6	72	F	Agropastoralist	Bantu	Northwest	55	43	0	2	0	Negative
CM.486	Negative	NA	NA	NA	NA	NA	NA	NA	NA	0	0	0	NA	NA	NA	NA	NA	NA	NA	NA	NA	NA	NA	NA	NA	NA	NA	NA	NA	NA	NA	NA	NA	No	feces	30.2	36.7	4.8	73	M	Agropastoralist	Bantu	Northwest	42	54	0	4	0	Negative
CM.500	Negative	NA	NA	NA	NA	NA	NA	No	NA	1	1	0	NA	NA	NA	NA	NA	NA	NA	NA	NA	NA	NA	NA	NA	NA	NA	NA	NA	NA	NA	NA	NA	No	feces	22.5	35.7	5.2	73	F	Agropastoralist	Bantu	Northwest	43	55	0	2	0	Negative
CM.152	Negative	NA	Yes	NA	NA	NA	NA	NA	NA	0	0	0	13.96	18.51	333.35	9.35	38.9	11.22	11.34	8.55	7.66	1.54	2	1.88	37.05	150.93	8.4	5.49	11.54	1.45	NA	31.31	13.05	Yes	feces	25.8	36.7	4.5	74	F	Agropastoralist	Bantu	South	27	38	0	35	0	Negative
CM.246	Positive	NA	NA	NA	NA	Yes	NA	NA	NA	1	2	1	NA	NA	NA	NA	NA	NA	NA	NA	NA	NA	NA	NA	NA	NA	NA	NA	NA	NA	NA	NA	NA	No	feces	20.6	36.5	8.1	75	F	Agropastoralist	Bantu	South	24	41	0	35	0	Negative
CM.383	Negative	NA	NA	NA	NA	NA	NA	No	NA	0	0	0	NA	NA	NA	NA	NA	NA	NA	NA	NA	NA	NA	NA	NA	NA	NA	NA	NA	NA	NA	NA	NA	No	feces	20.7	35.8	5.8	75	F	Agropastoralist	Bantu	Northwest	47	51	2	0	0	Negative
CM.50	Positive	Yes	NA	NA	Yes	No	No	No	NA	3	3	3	NA	NA	NA	NA	NA	NA	NA	NA	NA	NA	NA	NA	NA	NA	NA	NA	NA	NA	NA	NA	NA	No	feces	17.1	39.1	11.9	76	F	Hunter-Gatherer	Baka	East	28	26	0	46	0	Negative
CM.264	Positive	No	NA	NA	NA	NA	No	NA	NA	1	2	1	NA	NA	NA	NA	NA	NA	NA	NA	NA	NA	NA	NA	NA	NA	NA	NA	NA	NA	NA	NA	NA	No	feces	23.6	35.5	7.5	76	F	Agropastoralist	Bantu	South	22	47	0	31	0	Negative
CM.292	Negative	NA	NA	NA	NA	NA	No	NA	NA	0	0	0	NA	NA	NA	NA	NA	NA	NA	NA	NA	NA	NA	NA	NA	NA	NA	NA	NA	NA	NA	NA	NA	No	feces	21.4	35.7	4.4	76	M	Agropastoralist	Bantu	Northwest	46	47	3	4	0	Negative
CM.379	Negative	NA	NA	NA	NA	NA	NA	NA	NA	0	1	0	NA	NA	NA	NA	NA	NA	NA	NA	NA	NA	NA	NA	NA	NA	NA	NA	NA	NA	NA	NA	NA	No	feces	23.1	35.7	3.4	76	F	Agropastoralist	Bantu	Northwest	41	57	2	0	0	Positive
CM.160	Negative	NA	NA	NA	NA	NA	NA	NA	NA	0	0	0	11.88	27.87	347.83	14.55	20.38	17.85	4.81	10.1	10.81	2.69	2.96	3.06	43.37	572.92	19.27	4.1	11.85	1.76	NA	41.32	15.37	Yes	feces	18.7	36.8	9.9	77	F	Agropastoralist	Bantu	South	38	43	0	19	0	Negative
CM.586	Negative	NA	No	NA	NA	NA	NA	NA	NA	1	1	0	NA	NA	NA	NA	NA	NA	NA	NA	NA	NA	NA	NA	NA	NA	NA	NA	NA	NA	NA	NA	NA	No	feces	20.4	36	6.9	77	M	Agropastoralist	Bantu	Northwest	33	64	0	3	0	Negative
CM.47	Positive	NA	NA	NA	NA	No	No	NA	NA	1	1	1	19.75	16.14	242.63	7.24	18.43	9.48	3.65	4.9	5	1.45	NA	2.23	30.23	214.15	6.66	2.91	10.81	2.19	NA	37.21	6.79	Yes	feces	22	38	11.6	78	M	Agropastoralist	Bantu	East	27	47	0	26	0	Negative
US.8	NA	NA	NA	NA	NA	NA	NA	NA	NA	NA	NA	NA	NA	NA	NA	NA	NA	NA	NA	NA	NA	NA	NA	NA	NA	NA	NA	NA	NA	NA	NA	NA	NA	NA	feces	19.3	NA	NA	78	F	Industrial_Agropastoralist	USA	Philadelphia	NA	NA	NA	NA	NA	NA
CM.193	Positive	No	No	NA	No	NA	NA	NA	NA	2	2	2	NA	NA	NA	NA	NA	NA	NA	NA	NA	NA	NA	NA	NA	NA	NA	NA	NA	NA	NA	NA	NA	No	feces	18.1	36.3	14.6	78	F	Agropastoralist	Bantu	South	23	41	0	36	0	Negative
CM.545	Negative	NA	NA	NA	NA	NA	NA	NA	NA	0	0	0	NA	NA	NA	NA	NA	NA	NA	NA	NA	NA	NA	NA	NA	NA	NA	NA	NA	NA	NA	NA	NA	No	feces	16.2	36.1	6.7	78	F	Pastoralist	Mbororo_Fulani	Northwest	31	53	0	16	0	Negative
CM.554	Negative	NA	NA	NA	NA	NA	NA	NA	NA	0	0	0	NA	NA	NA	NA	NA	NA	NA	NA	NA	NA	NA	NA	NA	NA	NA	NA	NA	NA	NA	NA	NA	No	feces	27.5	35.5	4.1	78	F	Mbororo_Fulani	Pastoralist	Northwest	31	40	0	29	0	Negative
CM.384	Negative	NA	NA	NA	NA	NA	NA	No	No	2	2	0	NA	NA	NA	NA	NA	NA	NA	NA	NA	NA	NA	NA	NA	NA	NA	NA	NA	NA	NA	NA	NA	No	feces	21.3	35.8	3.9	80	F	Agropastoralist	Bantu	Northwest	37	63	0	0	0	Negative
CM.458	Negative	NA	NA	No	NA	NA	NA	NA	NA	0	0	0	NA	NA	NA	NA	NA	NA	NA	NA	NA	NA	NA	NA	NA	NA	NA	NA	NA	NA	NA	NA	NA	No	feces	32.4	36.2	7.1	80	F	Agropastoralist	Bantu	Northwest	45	55	0	0	0	Negative
CM.381	Negative	NA	NA	NA	NA	NA	No	NA	NA	1	1	0	NA	NA	NA	NA	NA	NA	NA	NA	NA	NA	NA	NA	NA	NA	NA	NA	NA	NA	NA	NA	NA	No	feces	27.3	36	4.9	82	F	Agropastoralist	Bantu	Northwest	43	53	2	2	0	Negative
CM.260	Positive	No	NA	NA	NA	No	Yes	NA	NA	3	4	2	NA	NA	NA	NA	NA	NA	NA	NA	NA	NA	NA	NA	NA	NA	NA	NA	NA	NA	NA	NA	NA	No	feces	19.5	36.3	9.5	87	F	Agropastoralist	Bantu	South	22	43	0	35	0	Negative
CM.307	Negative	NA	NA	NA	NA	NA	No	NA	NA	0	0	0	NA	NA	NA	NA	NA	NA	NA	NA	NA	NA	NA	NA	NA	NA	NA	NA	NA	NA	NA	NA	NA	No	feces	22.3	36.1	3.8	87	M	Agropastoralist	Bantu	Northwest	38	59	0	3	0	Negative
CM.355	Negative	NA	NA	NA	NA	NA	NA	NA	NA	0	0	0	NA	NA	NA	NA	NA	NA	NA	NA	NA	NA	NA	NA	NA	NA	NA	NA	NA	NA	NA	NA	NA	No	feces	19.7	36.1	4.3	87	M	Pastoralist	Mbororo_Fulani	Northwest	47	53	0	0	0	Negative
CM.493	Negative	NA	NA	NA	NA	NA	NA	NA	NA	0	0	0	NA	NA	NA	NA	NA	NA	NA	NA	NA	NA	NA	NA	NA	NA	NA	NA	NA	NA	NA	NA	NA	No	feces	21.8	35.7	3.6	90	F	Agropastoralist	Bantu	Northwest	35	62	0	3	0	Negative
EB119	NA	NA	NA	NA	NA	NA	NA	NA	NA	NA	NA	NA	NA	NA	NA	NA	NA	NA	NA	NA	NA	NA	NA	NA	NA	NA	NA	NA	NA	NA	NA	NA	NA	NA	NA	NA	NA	NA	NA	NA	NA	NA	NA	NA	NA	NA	NA	NA	NA
EB3	NA	NA	NA	NA	NA	NA	NA	NA	NA	NA	NA	NA	NA	NA	NA	NA	NA	NA	NA	NA	NA	NA	NA	NA	NA	NA	NA	NA	NA	NA	NA	NA	NA	NA	NA	NA	NA	NA	NA	NA	NA	NA	NA	NA	NA	NA	NA	NA	NA
EB75	NA	NA	NA	NA	NA	NA	NA	NA	NA	NA	NA	NA	NA	NA	NA	NA	NA	NA	NA	NA	NA	NA	NA	NA	NA	NA	NA	NA	NA	NA	NA	NA	NA	NA	NA	NA	NA	NA	NA	NA	NA	NA	NA	NA	NA	NA	NA	NA	NA
LibNeg1	NA	NA	NA	NA	NA	NA	NA	NA	NA	NA	NA	NA	NA	NA	NA	NA	NA	NA	NA	NA	NA	NA	NA	NA	NA	NA	NA	NA	NA	NA	NA	NA	NA	NA	NA	NA	NA	NA	NA	NA	NA	NA	NA	NA	NA	NA	NA	NA	NA
LibNeg2	NA	NA	NA	NA	NA	NA	NA	NA	NA	NA	NA	NA	NA	NA	NA	NA	NA	NA	NA	NA	NA	NA	NA	NA	NA	NA	NA	NA	NA	NA	NA	NA	NA	NA	NA	NA	NA	NA	NA	NA	NA	NA	NA	NA	NA	NA	NA	NA	NA
cytokine_high20-557	NA	NA	NA	NA	NA	NA	NA	NA	NA	NA	NA	NA	363.38	280.76	4085.49	154.8	367.89	146.26	126.43	59.05	173.42	113.84	123.78	50.35	398.94	1772	125.42	43.54	95.4	66.51	78.4	225.7	96.63	Yes	NA	NA	NA	NA	NA	NA	NA	NA	NA	NA	NA	NA	NA	NA	NA
cytokine_high564-1293	NA	NA	NA	NA	NA	NA	NA	NA	NA	NA	NA	NA	399.64	319.79	4640.15	199.72	416.03	161.15	133.46	66.07	184.92	102.87	130.52	59.32	438.95	1824.34	141.59	47.31	108.56	73.67	82.64	240.33	107.91	Yes	NA	NA	NA	NA	NA	NA	NA	NA	NA	NA	NA	NA	NA	NA	NA
cytokine_low20_557	NA	NA	NA	NA	NA	NA	NA	NA	NA	NA	NA	NA	80.58	61.85	786.34	33	78.51	32.5	24.33	11.55	36.27	23.33	25.64	9.92	84.5	359.71	25.96	8.96	18.93	13.63	15.2	45.05	19.54	Yes	NA	NA	NA	NA	NA	NA	NA	NA	NA	NA	NA	NA	NA	NA	NA
cytokine_low564_1293	NA	NA	NA	NA	NA	NA	NA	NA	NA	NA	NA	NA	83.26	70.76	883.16	42.33	77.92	30.81	25.43	12.84	33.64	22.02	25.22	11.65	83.37	376.86	26.46	9.19	18.62	14.4	15.94	46.84	19.95	Yes	NA	NA	NA	NA	NA	NA	NA	NA	NA	NA	NA	NA	NA	NA	NA
EB1	NA	NA	NA	NA	NA	NA	NA	NA	NA	NA	NA	NA	NA	NA	NA	NA	NA	NA	NA	NA	NA	NA	NA	NA	NA	NA	NA	NA	NA	NA	NA	NA	NA	NA	control	NA	NA	NA	NA	NA	NA	NA	NA	NA	NA	NA	NA	NA	NA
EB105	NA	NA	NA	NA	NA	NA	NA	NA	NA	NA	NA	NA	NA	NA	NA	NA	NA	NA	NA	NA	NA	NA	NA	NA	NA	NA	NA	NA	NA	NA	NA	NA	NA	NA	control	NA	NA	NA	NA	NA	NA	NA	NA	NA	NA	NA	NA	NA	NA
EB110	NA	NA	NA	NA	NA	NA	NA	NA	NA	NA	NA	NA	NA	NA	NA	NA	NA	NA	NA	NA	NA	NA	NA	NA	NA	NA	NA	NA	NA	NA	NA	NA	NA	NA	control	NA	NA	NA	NA	NA	NA	NA	NA	NA	NA	NA	NA	NA	NA
EB19	NA	NA	NA	NA	NA	NA	NA	NA	NA	NA	NA	NA	NA	NA	NA	NA	NA	NA	NA	NA	NA	NA	NA	NA	NA	NA	NA	NA	NA	NA	NA	NA	NA	NA	control	NA	NA	NA	NA	NA	NA	NA	NA	NA	NA	NA	NA	NA	NA
EB47	NA	NA	NA	NA	NA	NA	NA	NA	NA	NA	NA	NA	NA	NA	NA	NA	NA	NA	NA	NA	NA	NA	NA	NA	NA	NA	NA	NA	NA	NA	NA	NA	NA	NA	NA	NA	NA	NA	NA	NA	NA	NA	NA	NA	NA	NA	NA	NA	NA
EB55	NA	NA	NA	NA	NA	NA	NA	NA	NA	NA	NA	NA	NA	NA	NA	NA	NA	NA	NA	NA	NA	NA	NA	NA	NA	NA	NA	NA	NA	NA	NA	NA	NA	NA	control	NA	NA	NA	NA	NA	NA	NA	NA	NA	NA	NA	NA	NA	NA
EB56	NA	NA	NA	NA	NA	NA	NA	NA	NA	NA	NA	NA	NA	NA	NA	NA	NA	NA	NA	NA	NA	NA	NA	NA	NA	NA	NA	NA	NA	NA	NA	NA	NA	NA	control	NA	NA	NA	NA	NA	NA	NA	NA	NA	NA	NA	NA	NA	NA
EB73	NA	NA	NA	NA	NA	NA	NA	NA	NA	NA	NA	NA	NA	NA	NA	NA	NA	NA	NA	NA	NA	NA	NA	NA	NA	NA	NA	NA	NA	NA	NA	NA	NA	NA	control	NA	NA	NA	NA	NA	NA	NA	NA	NA	NA	NA	NA	NA	NA
PCR1	NA	NA	NA	NA	NA	NA	NA	NA	NA	NA	NA	NA	NA	NA	NA	NA	NA	NA	NA	NA	NA	NA	NA	NA	NA	NA	NA	NA	NA	NA	NA	NA	NA	NA	control	NA	NA	NA	NA	NA	NA	NA	NA	NA	NA	NA	NA	NA	NA
PCR2	NA	NA	NA	NA	NA	NA	NA	NA	NA	NA	NA	NA	NA	NA	NA	NA	NA	NA	NA	NA	NA	NA	NA	NA	NA	NA	NA	NA	NA	NA	NA	NA	NA	NA	control	NA	NA	NA	NA	NA	NA	NA	NA	NA	NA	NA	NA	NA	NA
PCR3	NA	NA	NA	NA	NA	NA	NA	NA	NA	NA	NA	NA	NA	NA	NA	NA	NA	NA	NA	NA	NA	NA	NA	NA	NA	NA	NA	NA	NA	NA	NA	NA	NA	NA	control	NA	NA	NA	NA	NA	NA	NA	NA	NA	NA	NA	NA	NA	NA
PCR4	NA	NA	NA	NA	NA	NA	NA	NA	NA	NA	NA	NA	NA	NA	NA	NA	NA	NA	NA	NA	NA	NA	NA	NA	NA	NA	NA	NA	NA	NA	NA	NA	NA	NA	control	NA	NA	NA	NA	NA	NA	NA	NA	NA	NA	NA	NA	NA	NA
V4GBlock1	NA	NA	NA	NA	NA	NA	NA	NA	NA	NA	NA	NA	NA	NA	NA	NA	NA	NA	NA	NA	NA	NA	NA	NA	NA	NA	NA	NA	NA	NA	NA	NA	NA	NA	control	NA	NA	NA	NA	NA	NA	NA	NA	NA	NA	NA	NA	NA	NA
V4GBlock2	NA	NA	NA	NA	NA	NA	NA	NA	NA	NA	NA	NA	NA	NA	NA	NA	NA	NA	NA	NA	NA	NA	NA	NA	NA	NA	NA	NA	NA	NA	NA	NA	NA	NA	control	NA	NA	NA	NA	NA	NA	NA	NA	NA	NA	NA	NA	NA	NA
V4GBlock3	NA	NA	NA	NA	NA	NA	NA	NA	NA	NA	NA	NA	NA	NA	NA	NA	NA	NA	NA	NA	NA	NA	NA	NA	NA	NA	NA	NA	NA	NA	NA	NA	NA	NA	control	NA	NA	NA	NA	NA	NA	NA	NA	NA	NA	NA	NA	NA	NA
V4GBlock4	NA	NA	NA	NA	NA	NA	NA	NA	NA	NA	NA	NA	NA	NA	NA	NA	NA	NA	NA	NA	NA	NA	NA	NA	NA	NA	NA	NA	NA	NA	NA	NA	NA	NA	control	NA	NA	NA	NA	NA	NA	NA	NA	NA	NA	NA	NA	NA	NA
[truncated: 81 more columns]

## Sheet: S2
Table S2. Nutritional Questionnaires. Population-based nutritional questionnaires, which were conducted at sampling sites within the three different administrative regions (South, East, and Northwest) at the time of participant recruitment and sample collection
		EastRegion_Site1	EastRegion_Site2	EastRegion_Site3	EastRegion_Site4	NorthwestRegion_Site5	SouthRegion_Site6	SouthRegion_Site7
Populations_Interviewed		Baka, Bantu	Baka, Bantu	Baka, Bantu	Mostly Baka, a few Bantu	Mostly Fulani, a few Bantu	Mostly Bantu, a few Bagyeli	Bantu and Bagyeli
Cooking location
	Cooks_Inside	Y	N	Y	Y	Y	Y	Y
	Cooks_Outside	Y	Y	N	Y	N	Y	Y
Animals_Owned
	Goat	N	N	N	N	Y	Y	Y
	Sheep	N	N	N	N	Y	N	Y
	Cattle	N	N	N	N	Y	N	N
	Camel	N	N	N	N	N	N	N
	Pig_Boar	N	N	N	N	N	Y	Y
	Donkey	N	N	N	N	N	N	N
	Horse	N	N	N	N	Y	N	N
	Chicken	Y	Y	Y	Y	Y	Y	Y
Animals_Sold
	Goat	N	N	N	N	Y	Y	Y
	Sheep	N	N	N	N	Y	N	Y
	Cattle	N	N	N	N	Y	N	N
	Camel	N	N	N	N	N	N	N
	Pig_Boar	N	N	N	N	N	Y	Y
	Donkey	N	N	N	N	N	N	N
	Horse	N	N	N	N	N	N	N
	Chicken	Y	Y	Y	Y	Y	Y	Y
Animals_Meat
	Goat	N	N	N	N	N	Y	Y
	Sheep	N	N	N	N	Y	N	N
	Cattle	N	N	N	N	Y	N	N
	Camel	N	N	N	N	N	N	N
	Pig_Boar	N	N	N	N	N	Y	Y
	Donkey	N	N	N	N	N	N	N
	Horse	N	N	N	N	Y	N	N
	Chicken	Y	Y	Y	Y	Y	Y	Y
Animals_Produce
	Goat	N	N	N	N	N	N	N
	Sheep	N	N	N	N	N	N	N
	Cattle	N	N	N	N	N	N	N
	Camel	N	N	N	N	N	N	N
	Pig_Boar	N	N	N	N	N	N	N
	Donkey	N	N	N	N	N	N	N
	Horse	N	N	N	N	N	N	N
	Chicken	Y	Y	Y	N	Y	Y	Y
Animals_Transport
	Goat	N	N	N	N	N	N	N
	Sheep	N	N	N	N	N	N	N
	Cattle	N	N	N	N	N	N	N
	Camel	N	N	N	N	N	N	N
	Pig_Boar	N	N	N	N	N	N	N
	Donkey	N	N	N	N	N	N	N
	Horse	N	N	N	N	Y	N	N
	Chicken	N	N	N	N	N	N	N
Hunted_animals_food
	Rats	Y	N	Y	Y	N	Y	Y
	Hare	N	Y	Y	Y	N	Y	Y
	Porcipine	Y	Y	N	Y	N	Y	Y
	Pangolin	N	Y	N	Y	N	Y	Y
	Monkeys	N	Y	Y	Y	N	Y	N
	Hedgehog	N	Y	N	N	N	N	Y
	Antelope	Y	N	N	N	N	Y	Y
	Deer	Y	Y	Y	N	N	N	Y
	Snakes	Y	Y	N	Y	N	Y	Y
	Crocodiles	N	N	N	N	N	N	Y
	Warthog	N	N	N	N	N	N	Y
	Lizards	N	N	N	N	N	N	Y
	Wild cats	N	N	Y	N	N	N	N
Hunted_animals_trade_sale
	Rats	N	N	N	Y	N	Y	Y
	Hare	N	Y	N	Y	N	Y	Y
	Porcipine	N	Y	N	Y	N	Y	Y
	Pangolin	N	Y	N	Y	N	Y	Y
	Monkeys	N	N	N	Y	N	Y	N
	Hedgehog	N	N	N	N	N	N	N
	Antelope	N	Y	N	N	N	Y	Y
	Deer	N	N	N	N	N	N	Y
	Snakes	N	Y	N	Y	N	Y	Y
	Crocodiles	N	Y	N	N	N	N	Y
	Warthog	N	N	N	N	N	N	Y
	Lizards	N	N	N	N	N	N	Y
	Wild cats	N	N	Y	N	N	N	N
Harvest_honey		Y	Y	Y	Y	Y	Y	Y
Crops_food
	Cassava	Y	Y	N	Y	N	Y	Y
	Cocoyam	Y	Y	Y	Y	Y	Y	Y
	Yam (other)	N	Y	Y	Y	Y	Y	Y
	Plantain	Y	Y	Y	Y	N	Y	Y
	Banana	N	Y	N	N	N	Y	Y
	Maize	N	Y	N	Y	Y	Y	Y
	Groundnuts_peanuts	Y	Y	Y	Y	N	Y	Y
	Palm_plants	N	Y	N	N	N	N	Y
	Mangos	Y	N	Y	Y	N	N	Y
	Pumpkin_seed	N	Y	Y	Y	N	Y	Y
	Melon	Y	Y	Y	Y	N	Y	Y
	Cucumber	Y	Y	Y	N	N	N	Y
	Okra	N	Y	N	N	N	N	N
	Avocado	N	Y	N	N	N	N	N
	Mushrooms	N	N	Y	N	N	N	N
	Pineapple	N	Y	N	N	N	N	N
	Beans	N	N	N	N	Y	N	N
	Potatoes	N	N	N	N	Y	N	N
	Huckleberry	N	N	N	N	Y	N	N
	Couscous	N	N	N	N	Y	Y	N
	Taro	N	N	N	Y	N	N	N
Crops_animal_feed
	Cassava	Y	Y	N	Y	N	Y	Y
	Cocoyam	Y	Y	Y	Y	N	Y	Y
	Yam (other)	N	Y	Y	Y	N	Y	Y
	Plantain	N	Y	Y	Y	N	Y	Y
	Banana	N	Y	N	N	N	Y	Y
	Maize	N	Y	N	Y	Y	Y	Y
	Groundnuts_peanuts	N	Y	Y	Y	N	Y	Y
	Palm_plants	N	Y	N	N	N	N	Y
	Mangos	N	Y	N	Y	N	N	Y
	Pumpkin_seed	N	Y	Y	Y	N	Y	Y
	Melon	N	Y	Y	Y	N	Y	Y
	Cucumber	Y	Y	Y	N	N	N	Y
	Okra	N	Y	N	N	N	N	N
	Avocado	N	Y	N	N	N	N	N
	Plums	N	Y	N	N	N	N	N
	Mushrooms	N	N	Y	N	N	N	N
	Pineapple	N	Y	N	N	N	N	N
	Beans	N	N	N	N	N	N	N
	Potatoes	N	N	N	N	N	N	N
	Huckleberry	N	N	N	N	N	N	N
	Couscous	N	N	N	N	N	Y	N
	Taro	N	N	N	Y	N	N	N
Use_Insecticide		N	N	N	N	Y	N	N
Water_source
	Piped_water	N	N	N	N	Y	N	N
	Open_well	N	N	N	N	N	N	N
	Covered_well	Y	N	N	Y	N	Y	Y
	River_stream_spring	N	Y	Y	N	Y	Y	Y
	Pond_lake_dam	N	N	N	N	N	N	N
	Rainwater	N	N	N	N	N	N	Y
	Other	N	N	N	N	N	N	N
Food_insecurity_in_last_year		NA	NA	NA	Y	N	Y	Y
Boil_Treat_Water		NA	NA	NA	N	N	N	N
Forage_for_food		Y	Y	Y	Y	Y	Y	Y
Cooking_fat_type
	Butter	N	N	N	N	Y	N	N
	Margarine	N	N	N	N	N	N	N
	Vegetable_oil	N	N	N	N	N	N	N
	Meat_droppings_lard	Y	N	N	N	N	N	N
	Peanut_oil	N	Y	N	N	N	N	Y
	Palm_oil	Y	Y	Y	Y	Y	Y	Y
	Moabi_forest_fruit_oil	Y	Y	N	Y	N	Y	Y
Food_eaten_daily
	Bread	N	NA	N	N	Y	N	N
	Scone	N	NA	N	N	N	N	N
	Maize_meal	N	NA	Y	N	N	N	N
	Maize_flour	N	NA	N	N	N	N	N
	Millet	N	NA	N	N	N	N	N
	Rice	Y	NA	Y	N	N	N	N
	Sorghum	N	NA	N	N	N	N	N
	Grain_other	N	NA	N	N	N	N	N
	Pumpkin	N	NA	N	Y	N	Y	N
	Cassava	Y	NA	Y	Y	N	Y	Y
	Yam	Y	NA	Y	Y	N	Y	Y
	Squash	N	NA	N	N	N	N	N
	Carrots	N	NA	N	N	N	N	N
	Potato	N	NA	N	N	Y	N	N
	Kale	N	NA	N	N	N	N	N
	Rape	N	NA	N	N	N	N	N
	Cabbage	N	NA	N	Y	N	N	N
	Melon	N	NA	N	Y	N	Y	N
	Strawberries	N	NA	N	N	Y	N	N
	Guava	N	NA	N	N	Y	N	N
	Huckleberry	N	NA	N	N	Y	N	N
	Fruits_Vegetables_other	Y	NA	Y	Y	Y	N	Y
	Mushrooms	N	NA	Y	N	N	N	N
	Plantain	Y	NA	Y	N	N	N	Y
	Meat	N	NA	N	N	N	N	N
	Poultry	N	NA	N	N	N	N	N
	Fish	Y	NA	Y	N	N	N	N
	Insects	N	NA	N	N	N	N	N
	Rodents	N	NA	N	N	N	N	N
	Eggs	N	NA	N	N	N	N	N
	Groundnuts_peanuts	N	NA	N	N	N	N	Y
	Legumes	N	NA	N	N	Y	N	N
	Cheese	N	NA	N	N	N	N	N
	Milk	N	NA	N	N	Y	N	N
	Yogurt	N	NA	N	N	Y	N	N
	Tea	N	NA	N	N	Y	N	N
	Oil	Y	NA	N	Y	Y	N	Y
	Fat	N	NA	N	N	N	N	N
	Margarine	N	NA	N	N	N	N	N
	Butter	N	NA	N	N	Y	N	N
	Soda	N	NA	N	N	N	N	N
	Beer	N	NA	N	N	N	Y	Y
	Wine	Y	NA	N	N	N	Y	N
	Spirits	Y	NA	N	Y	N	Y	N
Food_eaten_weekly
	Bread	N	NA	NA	N	N	N	N
	Scone	N	NA	NA	N	N	N	N
	Maize_meal	N	NA	NA	N	N	N	N
	Maize_flour	N	NA	NA	Y	N	Y	N
	Millet	N	NA	NA	N	N	N	N
	Rice	N	NA	NA	N	N	Y	N
	Sorghum	N	NA	NA	N	N	N	N
	Grain_other	N	NA	NA	N	N	N	N
	Pumpkin	N	NA	NA	N	N	N	N
	Cassava	N	NA	NA	N	Y	N	N
	Yam	N	NA	NA	N	Y	N	N
	Squash	N	NA	NA	N	N	N	N
	Carrots	N	NA	NA	N	Y	N	N
	Potato	N	NA	NA	N	N	N	N
	Kale	N	NA	NA	N	N	N	N
	Rape	N	NA	NA	N	N	N	N
	Cabbage	N	NA	NA	N	N	N	N
	Melon	N	NA	NA	N	Y	N	N
	Strawberries	N	NA	NA	N	N	N	N
	Guava	N	NA	NA	N	N	N	N
	Huckleberry	N	NA	NA	N	N	N	N
	Fruits_Vegetables_other	N	NA	Y	Y	N	N	N
	Mushrooms	N	NA	Y	Y	N	N	N
	Plantain	N	NA	NA	Y	N	N	N
	Meat	N	NA	NA	Y	Y	N	N
	Poultry	N	NA	NA	Y	N	N	N
	Fish	N	NA	NA	Y	Y	Y	Y
	Insects	N	NA	NA	Y	N	N	N
	Rodents	N	NA	NA	Y	N	N	Y
	Eggs	N	NA	NA	Y	N	Y	Y
	Groundnuts_peanuts	Y	NA	NA	Y	N	Y	N
	Legumes	N	NA	NA	N	Y	Y	N
	Cheese	N	NA	NA	N	N	N	N
	Milk	N	NA	NA	N	N	N	N
	Yogurt	N	NA	NA	N	N	N	N
	Tea	N	NA	NA	N	N	N	N
	Oil	N	NA	NA	N	N	N	N
	Fat	N	NA	NA	N	N	N	N
	Margarine	N	NA	NA	N	N	N	N
	Butter	N	NA	NA	N	N	N	N
	Soda	N	NA	NA	N	Y	N	N
	Beer	N	NA	NA	N	N	N	N
	Wine	N	NA	NA	N	N	N	N
	Spirits	N	NA	NA	N	N	N	N

## Sheet: S3
Table S3. Co-occurrence statistical analysis, including p-values and effect sizes, for all pairs of pathogens.
sp1 sp2 sp1_inc sp2_inc obs_cooccur prob_cooccur exp_cooccur p_lt p_gt sp1_name								sp1_name	sp2_name	sp1_inc	sp2_inc	obs_cooccur	prob_cooccur	exp_cooccur	p_lt	p_gt	effect_size	p_lt_FDR	p_gt_FDR
1 1 3 168 71 57 0.046 23.5 1.00000 0.00000 PosOrNeg_Trichuris								PosOrNeg_Trichuris	Mf_loa_loa	168	32	23	0.021	10.6	1	0	0.0244576	1	0
2 1 4 168 94 85 0.061 31.1 1.00000 0.00000 PosOrNeg_Trichuris								PosOrNeg_Strongyloides	PosOrNeg_Ascaris	71	94	34	0.026	13.2	1	0	0.0410256	1	0
3 1 5 168 106 87 0.069 35.1 1.00000 0.00000 PosOrNeg_Trichuris								PosOrNeg_Strongyloides	PosOrNeg_Necator	71	106	46	0.029	14.8	1	0	0.0615385	1	0
4 1 6 168 19 9 0.012 6.3 0.94120 0.13744 PosOrNeg_Trichuris								PosOrNeg_Ascaris	PosOrNeg_Necator	94	106	48	0.039	19.7	1	0	0.0558185	1	0
5 1 7 168 48 21 0.031 15.9 0.96227 0.07121 PosOrNeg_Trichuris								PosOrNeg_Trichuris	PosOrNeg_Strongyloides	168	71	57	0.046	23.5	1	0	0.066075	1	0
6 1 8 168 29 9 0.019 9.6 0.49051 0.66754 PosOrNeg_Trichuris								PosOrNeg_Trichuris	PosOrNeg_Ascaris	168	94	85	0.061	31.1	1	0	0.106312	1	0
7 1 9 168 10 6 0.007 3.3 0.98199 0.07255 PosOrNeg_Trichuris								PosOrNeg_Trichuris	PosOrNeg_Necator	168	106	87	0.069	35.1	1	0	0.102367	1	0
8 1 10 168 80 41 0.052 26.5 0.99992 0.00020 PosOrNeg_Trichuris								PosOrNeg_Trichuris	Microfilaria_spp	168	37	25	0.024	12.3	1	1e-05	0.0250493	1	8.125e-05
9 1 11 168 32 23 0.021 10.6 1.00000 0.00000 PosOrNeg_Trichuris								P_falciparum	Microfilaria_spp	80	37	16	0.012	5.8	0.99999	3e-05	0.0201183	1	0.000216667
10 1 12 168 8 4 0.005 2.7 0.91574 0.25324 PosOrNeg_Trichuris								PosOrNeg_Necator	Mf_M_perstans	106	10	8	0.004	2.1	1	9e-05	0.0116371	1	0.000585
11 1 13 168 37 25 0.024 12.3 1.00000 0.00001 PosOrNeg_Trichuris								PosOrNeg_Strongyloides	Mf_loa_loa	71	32	13	0.009	4.5	0.99998	0.00011	0.0167653	1	0.00065
12 1 14 168 27 2 0.018 8.9 0.00154 0.99979 PosOrNeg_Trichuris								PosOrNeg_Strongyloides	Microfilaria_spp	71	37	14	0.01	5.2	0.99997	0.00014	0.017357	1	0.00075
13 3 4 71 94 34 0.026 13.2 1.00000 0.00000 PosOrNeg_Strongyloides								PosOrNeg_Necator	Mf_loa_loa	106	32	16	0.013	6.7	0.99997	0.00015	0.0183432	1	0.00075
14 3 5 71 106 46 0.029 14.8 1.00000 0.00000 PosOrNeg_Strongyloides								PosOrNeg_Trichuris	P_falciparum	168	80	41	0.052	26.5	0.99992	0.0002	0.0285996	1	0.000928571
15 3 6 71 19 4 0.005 2.7 0.88816 0.26879 PosOrNeg_Strongyloides								PosOrNeg_Strongyloides	PosOrNeg_Giardia	71	48	14	0.013	6.7	0.99905	0.0031	0.0143984	1	0.0134333
16 3 7 71 48 14 0.013 6.7 0.99905 0.00310 PosOrNeg_Strongyloides								PosOrNeg_Necator	Microfilaria_spp	106	37	15	0.015	7.7	0.99881	0.00378	0.0143984	1	0.0153563
17 3 8 71 29 3 0.008 4.1 0.40048 0.80073 PosOrNeg_Strongyloides								PosOrNeg_Strongyloides	Mf_M_perstans	71	10	5	0.003	1.4	0.99918	0.00673	0.00710059	1	0.0257324
18 3 9 71 10 5 0.003 1.4 0.99918 0.00673 PosOrNeg_Strongyloides								PosOrNeg_Strongyloides	P_falciparum	71	80	18	0.022	11.2	0.99268	0.01684	0.0134122	1	0.0608111
19 3 10 71 80 18 0.022 11.2 0.99268 0.01684 PosOrNeg_Strongyloides								PosOrNeg_Ascaris	Mf_loa_loa	94	32	11	0.012	5.9	0.99276	0.02089	0.0100592	1	0.0689
20 3 11 71 32 13 0.009 4.5 0.99998 0.00011 PosOrNeg_Strongyloides								PosOrNeg_Ascaris	P_falciparum	94	80	22	0.029	14.8	0.98982	0.0212	0.0142012	1	0.0689
21 3 12 71 8 1 0.002 1.1 0.68884 0.70360 PosOrNeg_Strongyloides								PosOrNeg_Ascaris	Microfilaria_spp	94	37	12	0.014	6.9	0.99023	0.02574	0.0100592	1	0.0796714
22 3 13 71 37 14 0.010 5.2 0.99997 0.00014 PosOrNeg_Strongyloides								PosOrNeg_Necator	P_falciparum	106	80	23	0.033	16.7	0.97611	0.04483	0.012426	1	0.132452
23 3 14 71 27 3 0.007 3.8 0.46131 0.75739 PosOrNeg_Strongyloides								PosOrNeg_Necator	PosOrNeg_Giardia	106	48	15	0.02	10	0.97544	0.05213	0.00986193	1	0.147324
24 4 5 94 106 48 0.039 19.7 1.00000 0.00000 PosOrNeg_Ascaris								PosOrNeg_Trichuris	PosOrNeg_Giardia	168	48	21	0.031	15.9	0.96227	0.07121	0.0100592	1	0.18863
25 4 6 94 19 4 0.007 3.5 0.73430 0.48122 PosOrNeg_Ascaris								PosOrNeg_Trichuris	Mf_M_perstans	168	10	6	0.007	3.3	0.98199	0.07255	0.00532544	1	0.18863
26 4 7 94 48 12 0.018 8.9 0.91626 0.15483 PosOrNeg_Ascaris								PosOrNeg_Giardia	P_falciparum	48	80	11	0.015	7.6	0.94347	0.11424	0.00670611	1	0.281835
27 4 8 94 29 5 0.011 5.4 0.54263 0.65213 PosOrNeg_Ascaris								P_falciparum	W_bancrofti	80	8	3	0.002	1.3	0.97561	0.11707	0.00335306	1	0.281835
28 4 9 94 10 3 0.004 1.9 0.90549 0.27764 PosOrNeg_Ascaris								PosOrNeg_Trichuris	PosOrNeg_Entamoeba	168	19	9	0.012	6.3	0.9412	0.13744	0.00532544	1	0.319057
29 4 10 94 80 22 0.029 14.8 0.98982 0.02120 PosOrNeg_Ascaris								PosOrNeg_Entamoeba	Microfilaria_spp	19	37	3	0.003	1.4	0.95788	0.15419	0.00315582	1	0.335465
30 4 11 94 32 11 0.012 5.9 0.99276 0.02089 PosOrNeg_Ascaris								PosOrNeg_Ascaris	PosOrNeg_Giardia	94	48	12	0.018	8.9	0.91626	0.15483	0.0061144	1	0.335465
31 4 12 94 8 2 0.003 1.5 0.82958 0.45399 PosOrNeg_Ascaris								PosOrNeg_Giardia	Mf_loa_loa	48	32	5	0.006	3	0.9298	0.17508	0.00394477	1	0.367103
32 4 13 94 37 12 0.014 6.9 0.99023 0.02574 PosOrNeg_Ascaris								PosOrNeg_Necator	PosOrNeg_Entamoeba	106	19	6	0.008	4	0.92132	0.18619	0.00394477	1	0.378198
33 4 14 94 27 1 0.010 5.0 0.02527 0.99666 PosOrNeg_Ascaris								P_falciparum	Mf_loa_loa	80	32	7	0.01	5	0.88705	0.22639	0.00394477	1	0.44592
34 5 6 106 19 6 0.008 4.0 0.92132 0.18619 PosOrNeg_Necator								PosOrNeg_Trichuris	W_bancrofti	168	8	4	0.005	2.7	0.91574	0.25324	0.0025641	1	0.484135
35 5 7 106 48 15 0.020 10.0 0.97544 0.05213 PosOrNeg_Necator								PosOrNeg_Strongyloides	PosOrNeg_Entamoeba	71	19	4	0.005	2.7	0.88816	0.26879	0.0025641	1	0.499181
36 5 8 106 29 5 0.012 6.1 0.41097 0.76257 PosOrNeg_Necator								PosOrNeg_Ascaris	Mf_M_perstans	94	10	3	0.004	1.9	0.90549	0.27764	0.00216963	1	0.501294
37 5 9 106 10 8 0.004 2.1 1.00000 0.00009 PosOrNeg_Necator								PosOrNeg_Giardia	PosOrNeg_PanCrypto	48	29	4	0.005	2.7	0.87194	0.29043	0.0025641	1	0.510215
38 5 10 106 80 23 0.033 16.7 0.97611 0.04483 PosOrNeg_Necator								PosOrNeg_PanCrypto	P_falciparum	29	80	6	0.009	4.6	0.84439	0.29983	0.00276134	1	0.512867
39 5 11 106 32 16 0.013 6.7 0.99997 0.00015 PosOrNeg_Necator								Microfilaria_spp	HIV_1_combokitresult	37	27	3	0.004	2	0.87499	0.31402	0.00197239	1	0.523367
40 5 12 106 8 2 0.003 1.7 0.77783 0.52433 PosOrNeg_Necator								PosOrNeg_Ascaris	W_bancrofti	94	8	2	0.003	1.5	0.82958	0.45399	0.000986193	1	0.727426
41 5 13 106 37 15 0.015 7.7 0.99881 0.00378 PosOrNeg_Necator								PosOrNeg_Giardia	Microfilaria_spp	48	37	4	0.007	3.5	0.73441	0.47287	0.000986193	1	0.727426
42 5 14 106 27 2 0.011 5.6 0.05337 0.98732 PosOrNeg_Necator								PosOrNeg_Giardia	HIV_1_combokitresult	48	27	3	0.005	2.6	0.75398	0.48089	0.000788955	1	0.727426
43 6 7 19 48 0 0.004 1.8 0.14574 1.00000 PosOrNeg_Entamoeba								PosOrNeg_Ascaris	PosOrNeg_Entamoeba	94	19	4	0.007	3.5	0.7343	0.48122	0.000986193	1	0.727426
44 6 8 19 29 1 0.002 1.1 0.70284 0.68021 PosOrNeg_Entamoeba								PosOrNeg_Necator	W_bancrofti	106	8	2	0.003	1.7	0.77783	0.52433	0.000591716	1	0.774578
45 6 10 19 80 2 0.006 3.0 0.40040 0.83080 PosOrNeg_Entamoeba								PosOrNeg_Ascaris	PosOrNeg_PanCrypto	94	29	5	0.011	5.4	0.54263	0.65213	-0.000788955	1	0.921118
46 6 11 19 32 1 0.002 1.2 0.65969 0.71692 PosOrNeg_Entamoeba								PosOrNeg_Entamoeba	HIV_1_combokitresult	19	27	1	0.002	1	0.73172	0.65328	0	1	0.921118
47 6 13 19 37 3 0.003 1.4 0.95788 0.15419 PosOrNeg_Entamoeba								PosOrNeg_Trichuris	PosOrNeg_PanCrypto	168	29	9	0.019	9.6	0.49051	0.66754	-0.00118343	1	0.921118
48 6 14 19 27 1 0.002 1.0 0.73172 0.65328 PosOrNeg_Entamoeba								PosOrNeg_Entamoeba	PosOrNeg_PanCrypto	19	29	1	0.002	1.1	0.70284	0.68021	-0.000197239	1	0.921118
49 7 8 48 29 4 0.005 2.7 0.87194 0.29043 PosOrNeg_Giardia								PosOrNeg_Strongyloides	W_bancrofti	71	8	1	0.002	1.1	0.68884	0.7036	-0.000197239	1	0.931996
50 7 10 48 80 11 0.015 7.6 0.94347 0.11424 PosOrNeg_Giardia								PosOrNeg_Entamoeba	Mf_loa_loa	19	32	1	0.002	1.2	0.65969	0.71692	-0.000394477	1	0.931996
51 7 11 48 32 5 0.006 3.0 0.92980 0.17508 PosOrNeg_Giardia								PosOrNeg_Strongyloides	HIV_1_combokitresult	71	27	3	0.007	3.8	0.46131	0.75739	-0.00157791	1	0.953213
52 7 13 48 37 4 0.007 3.5 0.73441 0.47287 PosOrNeg_Giardia								PosOrNeg_Necator	PosOrNeg_PanCrypto	106	29	5	0.012	6.1	0.41097	0.76257	-0.00216963	1	0.953213
53 7 14 48 27 3 0.005 2.6 0.75398 0.48089 PosOrNeg_Giardia								PosOrNeg_Strongyloides	PosOrNeg_PanCrypto	71	29	3	0.008	4.1	0.40048	0.80073	-0.00216963	1	0.968777
54 8 10 29 80 6 0.009 4.6 0.84439 0.29983 PosOrNeg_PanCrypto								PosOrNeg_PanCrypto	HIV_1_combokitresult	29	27	1	0.003	1.5	0.53326	0.80483	-0.000986193	1	0.968777
55 8 11 29 32 1 0.004 1.8 0.43904 0.85727 PosOrNeg_PanCrypto								PosOrNeg_Entamoeba	P_falciparum	19	80	2	0.006	3	0.4004	0.8308	-0.00197239	1	0.970508
56 8 13 29 37 1 0.004 2.1 0.35654 0.89598 PosOrNeg_PanCrypto								Mf_loa_loa	HIV_1_combokitresult	32	27	1	0.003	1.7	0.4792	0.83613	-0.00138067	1	0.970508
57 8 14 29 27 1 0.003 1.5 0.53326 0.80483 PosOrNeg_PanCrypto								PosOrNeg_PanCrypto	Mf_loa_loa	29	32	1	0.004	1.8	0.43904	0.85727	-0.00157791	1	0.977589
58 9 10 10 80 0 0.003 1.6 0.17655 1.00000 Mf_M_perstans								PosOrNeg_PanCrypto	Microfilaria_spp	29	37	1	0.004	2.1	0.35654	0.89598	-0.00216963	1	1
59 10 11 80 32 7 0.010 5.0 0.88705 0.22639 P_falciparum								P_falciparum	HIV_1_combokitresult	80	27	2	0.008	4.3	0.1706	0.94592	-0.00453649	1	1
60 10 12 80 8 3 0.002 1.3 0.97561 0.11707 P_falciparum								PosOrNeg_Necator	HIV_1_combokitresult	106	27	2	0.011	5.6	0.05337	0.98732	-0.00710059	1	1
61 10 13 80 37 16 0.012 5.8 0.99999 0.00003 P_falciparum								PosOrNeg_Ascaris	HIV_1_combokitresult	94	27	1	0.01	5	0.02527	0.99666	-0.00788955	0.821275	1
62 10 14 80 27 2 0.008 4.3 0.17060 0.94592 P_falciparum								PosOrNeg_Trichuris	HIV_1_combokitresult	168	27	2	0.018	8.9	0.00154	0.99979	-0.0136095	0.1001	1
63 11 13 32 37 0 0.005 2.3 0.08164 1.00000 Mf_loa_loa								Mf_loa_loa	Microfilaria_spp	32	37	0	0.005	2.3	0.08164	1	-0.00453649	1	1
64 11 14 32 27 1 0.003 1.7 0.47920 0.83613 Mf_loa_loa								PosOrNeg_Entamoeba	PosOrNeg_Giardia	19	48	0	0.004	1.8	0.14574	1	-0.0035503	1	1
65 13 14 37 27 3 0.004 2.0 0.87499 0.31402 Microfilaria_spp								Mf_M_perstans	P_falciparum	10	80	0	0.003	1.6	0.17655	1	-0.00315582	1	1

## Sheet: S4
Table S4. Correlation plots with correlation coefficients and Spearman’s nonparametric rank based correlation test p-values for metadata variables.
Correlation Coefficients: Metadata (no cytokines)
	BloodMicroscopy_W_bancrofti	High_Pos_ANTS	ants_binary	Total_ANTS	Total_Parasites_BloodParasites	Total_Parasites	Ave_Temp	WBC	Eosinophile	BloodMicroscopy_Mf_loa_loa	Neutrophile	Subsistence	Population	BloodMicroscopy_P_falciparum	BloodMicroscopy_Microfilaria_spp	Region	Lymphocyte	BMI	HIV_positive_combokitresult	Monocyte
BloodMicroscopy_W_bancrofti	1	0.0314249	0.0614475	0.0268637	0.0930458	0.0173667	0.0632088	0.0586835	0.0448809	-0.0332686	-0.0393557	-0.0613463	-0.0628407	0.0785466	-0.0355038	0.138804	-0.099983	0.0204248	-0.0309146	-0.021771
High_Pos_ANTS	0.0314249	1	0.544622	0.650398	0.621974	0.617675	0.226566	0.213357	0.142851	0.137412	-0.132719	-0.0141433	-0.489085	0.11977	0.202209	-0.0767123	-0.271001	-0.158326	-0.105148	-0.0729459
ants_binary	0.0614475	0.544622	1	0.8725	0.81776	0.824741	0.411548	0.472481	0.192486	0.203114	-0.373927	-0.123327	-0.610147	0.175481	0.199013	-0.162116	-0.338865	-0.220776	-0.101739	-0.156686
Total_ANTS	0.0268637	0.650398	0.8725	1	0.936339	0.948175	0.374077	0.44886	0.221778	0.237316	-0.346142	-0.0709809	-0.640242	0.159645	0.214971	-0.169756	-0.346363	-0.213393	-0.110825	-0.14576
Total_Parasites_BloodParasites	0.0930458	0.621974	0.81776	0.936339	1	0.978444	0.351833	0.428177	0.226236	0.325453	-0.303559	-0.0954928	-0.633181	0.175598	0.276807	-0.0783457	-0.342738	-0.188806	-0.115083	-0.136544
Total_Parasites	0.0173667	0.617675	0.824741	0.948175	0.978444	1	0.35543	0.422949	0.215966	0.223829	-0.301541	-0.0877455	-0.617008	0.158425	0.198142	-0.145191	-0.330361	-0.186221	-0.105625	-0.127793
Ave_Temp	0.0632088	0.226566	0.411548	0.374077	0.351833	0.35543	1	0.314311	0.067561	0.0756959	-0.250787	-0.0101533	-0.24345	0.120216	0.125737	-0.0225076	-0.247193	-0.271944	-0.009971	-0.134675
WBC	0.0586835	0.213357	0.472481	0.44886	0.428177	0.422949	0.314311	1	0.189851	0.0997098	-0.226354	-0.0679205	-0.352712	0.0971915	0.171414	-0.053222	-0.311875	-0.141434	-0.106231	-0.0632595
Eosinophile	0.0448809	0.142851	0.192486	0.221778	0.226236	0.215966	0.067561	0.189851	1	0.0863736	-0.256386	-0.047868	-0.170143	0.0388707	0.0982824	0.0243506	-0.265209	-0.0201873	0.00763719	-0.00759361
BloodMicroscopy_Mf_loa_loa	-0.0332686	0.137412	0.203114	0.237316	0.325453	0.223829	0.0756959	0.0997098	0.0863736	1	-0.111006	-0.0619465	-0.196994	0.051397	-0.0716079	0.0134825	-0.133843	-0.0795472	-0.0256261	-0.0422435
Neutrophile	-0.0393557	-0.132719	-0.373927	-0.346142	-0.303559	-0.301541	-0.250787	-0.226354	-0.256386	-0.111006	1	-0.069873	0.176508	-0.0945089	-0.122487	-0.00811902	-0.333712	0.0755988	0.0205134	0.0852678
Subsistence	-0.0613463	-0.0141433	-0.123327	-0.0709809	-0.0954928	-0.0877455	-0.0101533	-0.0679205	-0.047868	-0.0619465	-0.069873	1	0.38791	-0.0830923	-0.0878013	-0.152252	-0.0273219	-0.320202	-0.0890076	0.0369615
Population	-0.0628407	-0.489085	-0.610147	-0.640242	-0.633181	-0.617008	-0.24345	-0.352712	-0.170143	-0.196994	0.176508	0.38791	1	-0.0999031	-0.25274	0.111891	0.252704	0.0704106	0.060952	0.0957551
BloodMicroscopy_P_falciparum	0.0785466	0.11977	0.175481	0.159645	0.175598	0.158425	0.120216	0.0971915	0.0388707	0.051397	-0.0945089	-0.0830923	-0.0999031	1	0.188204	0.179604	-0.0988799	-0.0772206	-0.0533836	-0.130627
BloodMicroscopy_Microfilaria_spp	-0.0355038	0.202209	0.199013	0.214971	0.276807	0.198142	0.125737	0.171414	0.0982824	-0.0716079	-0.122487	-0.0878013	-0.25274	0.188204	1	0.375178	-0.152488	-0.0888865	0.037601	-0.0515863
Region	0.138804	-0.0767123	-0.162116	-0.169756	-0.0783457	-0.145191	-0.0225076	-0.053222	0.0243506	0.0134825	-0.00811902	-0.152252	0.111891	0.179604	0.375178	1	-0.0322315	0.112426	0.0525101	-0.0396038
Lymphocyte	-0.099983	-0.271001	-0.338865	-0.346363	-0.342738	-0.330361	-0.247193	-0.311875	-0.265209	-0.133843	-0.333712	-0.0273219	0.252704	-0.0988799	-0.152488	-0.0322315	1	0.196081	0.0503371	0.0422627
BMI	0.0204248	-0.158326	-0.220776	-0.213393	-0.188806	-0.186221	-0.271944	-0.141434	-0.0201873	-0.0795472	0.0755988	-0.320202	0.0704106	-0.0772206	-0.0888865	0.112426	0.196081	1	0.024419	0.0486129
HIV_positive_combokitresult	-0.0309146	-0.105148	-0.101739	-0.110825	-0.115083	-0.105625	-0.009971	-0.106231	0.00763719	-0.0256261	0.0205134	-0.0890076	0.060952	-0.0533836	0.037601	0.0525101	0.0503371	0.024419	1	0.0961125
Monocyte	-0.021771	-0.0729459	-0.156686	-0.14576	-0.136544	-0.127793	-0.134675	-0.0632595	-0.00759361	-0.0422435	0.0852678	0.0369615	0.0957551	-0.130627	-0.0515863	-0.0396038	0.0422627	0.0486129	0.0961125	1
Spearman's nonparametric rank-based correlation test p-values: Metadata (no cytokines)
	High_Pos_ANTS	ants_binary	Total_ANTS	Total_Parasites_BloodParasites	Total_Parasites	Ave_Temp	WBC	BloodMicroscopy_P_falciparum	BloodMicroscopy_Microfilaria_spp	Eosinophile	BloodMicroscopy_Mf_loa_loa	BloodMicroscopy_W_bancrofti	Lymphocyte	BMI	HIV_positive_combokitresult	Monocyte	Subsistence	Population	Region	Neutrophile
High_Pos_ANTS	NA	0	0	0	0	3.69429e-07	1.74929e-06	0.00776394	6.03382e-06	0.00147239	0.00222954	0.486337	9.54987e-10	0.000417496	0.0195318	0.105726	0.75409	0	0.0888541	0.00315278
ants_binary	0	NA	0	0	0	0	0	8.97109e-05	8.49945e-06	1.68237e-05	5.47031e-06	0.173141	1.02141e-14	7.39057e-07	0.0238773	0.000479872	0.00610981	0	0.000301084	0
Total_ANTS	0	0	NA	0	0	0	0	0.000372918	1.45402e-06	6.56409e-07	9.69969e-08	0.551801	2.44249e-15	1.7421e-06	0.0138146	0.00117236	0.115483	0	0.000152384	2.66454e-15
Total_Parasites_BloodParasites	0	0	0	NA	0	8.88178e-16	0	8.87344e-05	4.02355e-10	3.84527e-07	1.25677e-13	0.038905	4.88498e-15	2.44789e-05	0.0105496	0.00237899	0.0340274	0	0.0822439	5.7323e-12
Total_Parasites	0	0	0	0	NA	4.44089e-16	0	0.000413996	9.32266e-06	1.29651e-06	5.13956e-07	0.700494	5.10703e-14	3.1722e-05	0.0189828	0.0044843	0.0515254	0	0.00122614	8.02491e-12
Ave_Temp	3.69429e-07	0	0	8.88178e-16	4.44089e-16	NA	9.13492e-13	0.00753685	0.00517653	0.134133	0.0931783	0.161124	2.6795e-08	8.31105e-10	0.82522	0.00273248	0.822078	4.39192e-08	0.6181	1.65471e-08
WBC	1.74929e-06	0	0	0	0	9.13492e-13	NA	0.0309564	0.000130933	2.20238e-05	0.0268414	0.193328	1.394e-12	0.00164275	0.0183049	0.160787	0.132069	6.66134e-16	0.238176	3.79052e-07
BloodMicroscopy_P_falciparum	0.00776394	8.97109e-05	0.000372918	8.87344e-05	0.000413996	0.00753685	0.0309564	NA	2.6011e-05	0.389125	0.254681	0.0814589	0.0281422	0.0867526	0.236753	0.00366689	0.0652627	0.026546	6.06159e-05	0.035922
BloodMicroscopy_Microfilaria_spp	6.03382e-06	8.49945e-06	1.45402e-06	4.02355e-10	9.32266e-06	0.00517653	0.000130933	2.6011e-05	NA	0.0291119	0.112296	0.431539	0.000681078	0.048553	0.404815	0.252932	0.0513766	1.26938e-08	0	0.00646887
Eosinophile	0.00147239	1.68237e-05	6.56409e-07	3.84527e-07	1.29651e-06	0.134133	2.20238e-05	0.389125	0.0291119	NA	0.055299	0.319985	2.21673e-09	0.654775	0.865683	0.866442	0.288803	0.000147105	0.589625	7.6927e-09
BloodMicroscopy_Mf_loa_loa	0.00222954	5.47031e-06	9.69969e-08	1.25677e-13	5.13956e-07	0.0931783	0.0268414	0.254681	0.112296	0.055299	NA	0.461116	0.00290466	0.0776399	0.57028	0.349276	0.169671	1.05239e-05	0.765235	0.0136596
BloodMicroscopy_W_bancrofti	0.486337	0.173141	0.551801	0.038905	0.700494	0.161124	0.193328	0.0814589	0.431539	0.319985	0.461116	NA	0.0264247	0.65098	0.493448	0.629646	0.173852	0.163582	0.00200763	0.383232
Lymphocyte	9.54987e-10	1.02141e-14	2.44249e-15	4.88498e-15	5.10703e-14	2.6795e-08	1.394e-12	0.0281422	0.000681078	2.21673e-09	0.00290466	0.0264247	NA	1.15833e-05	0.264621	0.349057	0.545035	1.27575e-08	0.475212	2.75335e-14
BMI	0.000417496	7.39057e-07	1.7421e-06	2.44789e-05	3.1722e-05	8.31105e-10	0.00164275	0.0867526	0.048553	0.654775	0.0776399	0.65098	1.15833e-05	NA	0.58858	0.281356	3.23519e-13	0.118444	0.0124949	0.0936002
HIV_positive_combokitresult	0.0195318	0.0238773	0.0138146	0.0105496	0.0189828	0.82522	0.0183049	0.236753	0.404815	0.865683	0.57028	0.493448	0.264621	0.58858	NA	0.0328781	0.0482461	0.17664	0.244523	0.649568
Monocyte	0.105726	0.000479872	0.00117236	0.00237899	0.0044843	0.00273248	0.160787	0.00366689	0.252932	0.866442	0.349276	0.629646	0.349057	0.281356	0.0328781	NA	0.412858	0.0335368	0.380237	0.0585053
Subsistence	0.75409	0.00610981	0.115483	0.0340274	0.0515254	0.822078	0.132069	0.0652627	0.0513766	0.288803	0.169671	0.173852	0.545035	3.23519e-13	0.0482461	0.412858	NA	0	0.000694471	0.121288
Population	0	0	0	0	0	4.39192e-08	6.66134e-16	0.026546	1.26938e-08	0.000147105	1.05239e-05	0.163582	1.27575e-08	0.118444	0.17664	0.0335368	0	NA	0.0129226	8.14312e-05
Region	0.0888541	0.000301084	0.000152384	0.0822439	0.00122614	0.6181	0.238176	6.06159e-05	0	0.589625	0.765235	0.00200763	0.475212	0.0124949	0.244523	0.380237	0.000694471	0.0129226	NA	0.857296
Neutrophile	0.00315278	0	2.66454e-15	5.7323e-12	8.02491e-12	1.65471e-08	3.79052e-07	0.035922	0.00646887	7.6927e-09	0.0136596	0.383232	2.75335e-14	0.0936002	0.649568	0.0585053	0.121288	8.14312e-05	0.857296	NA

## Sheet: S5
Table S5. Unweighted Adonis (PERMANOVA) statistical tests on 16S bacterial data.
UNWEIGHTED_PERMANOVA	Df	Sums_of_Sqs	MeanSqs	F. Model	R2	Pr(>F)	Residuals_Df	Residuals-Sum_of_Sqs	Residuals_MeanSqs	Residuals_R2	Total_Df	Total_SumsofSqs	Total_R2	FDR_corrected_p_vals
Ave_Temp	1	0.957	0.95666	7.7711	0.01345	0.001	570	70.169	0.1231	0.98655	571	71.126	1	0.003
Bantu_ANTS	1	0.466	0.46588	3.6915	0.0114	0.001	320	40.385	0.1262	0.9886	321	40.85	1	0.003
Bantu_Region	2	1.222	0.61083	4.9762	0.03026	0.001	319	39.157	0.12275	0.96974	321	40.379	1	0.003
CopiesPerUlSample_Ascaris	1	0.571	0.57056	4.6123	0.008	0.001	572	70.758	0.1237	0.992	573	71.328	1	0.003
CopiesPerUlSample_Trichuris	1	0.717	0.71709	5.8089	0.01005	0.001	572	70.611	0.12345	0.98995	573	71.328	1	0.003
Country	1	2.427	2.42691	19.421	0.03086	0.001	610	76.228	0.12496	0.96914	611	78.655	1	0.003
Eosinophil	1	1.836	1.83646	15.114	0.0261	0.001	564	68.531	0.12151	0.9739	565	70.367	1	0.003
Lymphocyte	1	0.793	0.79333	6.4333	0.01126	0.001	565	69.673	0.12332	0.98874	566	70.467	1	0.003
Mf_loa_loa	1	0.439	0.43922	3.5434	0.0062	0.001	568	70.406	0.12395	0.9938	569	70.846	1	0.003
Microfilaria_spp	1	0.611	0.61092	4.9411	0.00859	0.001	570	70.475	0.12364	0.99141	571	71.086	1	0.003
Neutrophil	1	0.612	0.61234	4.9527	0.00869	0.001	565	69.854	0.12364	0.99131	566	70.467	1	0.003
P_falciparum	1	0.346	0.34646	2.7908	0.00491	0.001	566	70.265	0.12414	0.99509	567	70.611	1	0.003
PosOrNeg_Ascaris	1	2.054	2.05385	16.959	0.02879	0.001	572	69.274	0.12111	0.97121	573	71.328	1	0.003
PosOrNeg_Necator	1	1.995	1.99504	16.459	0.02797	0.001	572	69.333	0.12121	0.97203	573	71.328	1	0.003
PosOrNeg_Strongyloides	1	1.05	1.05049	8.5501	0.01473	0.001	572	70.278	0.12286	0.98527	573	71.328	1	0.003
PosOrNeg_Trichuris	1	3.296	3.2962	27.714	0.04621	0.001	572	68.032	0.1189	0.95379	573	71.328	1	0.003
Sampling.Site	8	6.118	0.76474	6.6259	0.08577	0.001	565	65.21	0.11542	0.91423	573	71.328	1	0.003
Subsistence (All groups)	2	4.737	2.36873	20.311	0.06642	0.001	571	66.591	0.11662	0.93358	573	71.328	1	0.003
Total_ANTS	1	3.457	3.4568	29.13	0.04846	0.001	572	67.872	0.1187	0.9515	573	71.328	1	0.003
WBC	1	0.963	0.96309	7.8293	0.01396	0.001	553	68.025	0.12301	0.98604	554	68.989	1	0.003
ants_binary	1	0.354	0.35407	2.7703	0.00481	0.003	573	73.235	0.12781	0.99519	574	73.589	1	0.00726923
CopiesPerUlSample_Strongyloides	1	0.257	0.25668	2.0658	0.0036	0.003	572	71.072	0.12425	0.9964	573	71.328	1	0.00726923
High_Pos_Strongyloides	1	0.3497	0.34972	2.6644	0.02647	0.003	98	12.8632	0.13126	0.97353	99	13.2129	1	0.00726923
PosOrNeg_Ascaris_qPCR	1	0.27	0.27003	2.1099	0.00368	0.003	572	73.205	0.12798	0.99632	573	73.475	1	0.00726923
High_Pos_Trichuris	1	0.4045	0.40453	3.136	0.01529	0.004	202	26.0575	0.129	0.98471	203	26.462	1	0.009
Total_Parasites_BloodParasites	6	1.106	0.18437	1.4445	0.01506	0.006	567	72.369	0.12763	0.98494	573	73.475	1	0.0130345
PosOrNeg_Strongyloides_qPCR	1	0.263	0.26271	2.0525	0.00358	0.008	572	73.213	0.12799	0.99642	573	73.475	1	0.0168
PosOrNeg_Entamoeba	1	0.259	0.25896	2.0842	0.00363	0.009	572	71.069	0.12425	0.99637	573	71.328	1	0.0182903
BMI	1	0.263	0.26261	2.0433	0.00334	0.01	609	78.269	0.12852	0.99666	610	78.532	1	0.0190909
Subsistence_HunterGatherer	1	0.255	0.25514	1.9935	0.00347	0.01	573	73.334	0.12798	0.99653	574	73.589	1	0.0190909
Subsistence_Agropastoralists	1	0.236	0.2368	1.8465	0.00321	0.013	573	73.353	0.12801	0.99679	574	73.589	1	0.0240882
PosOrNeg_Trichuris_qPCR	1	0.223	0.22272	1.7391	0.00303	0.022	572	73.253	0.12806	0.99697	573	73.475	1	0.0385
PosOrNeg_Necator_qPCR	1	0.24	0.23998	1.8747	0.00326	0.026	573	73.349	0.12801	0.99674	574	73.589	1	0.0431053
Mf_M_perstans	1	0.222	0.22152	1.7816	0.00313	0.03	568	70.624	0.12434	0.99687	569	70.846	1	0.0484615
Total_Parasites	6	0.967	0.16109	1.2597	0.01315	0.037	567	72.509	0.12788	0.98685	573	73.475	1	0.058275
HIV_positive_combokitresult	1	0.186	0.18645	1.4966	0.00294	0.059	507	63.162	0.12458	0.99706	508	63.348	1	0.0885
Monocyte	1	0.191	0.19119	1.5371	0.00271	0.058	565	70.276	0.12438	0.99729	566	70.467	1	0.0885
PosOrNeg_PanCrypto_qPCR	1	0.179	0.17887	1.3959	0.00243	0.091	572	73.296	0.12814	0.99757	573	73.475	1	0.133326
Subsistence_Pastoralists	1	0.164	0.16437	1.2828	0.00223	0.135	573	73.425	0.12814	0.99777	574	73.589	1	0.193295
Age	1	0.154	0.15407	1.1972	0.00196	0.184	609	78.378	0.1287	0.99804	610	78.532	1	0.252
PosOrNeg_Giardia	1	0.153	0.1529	1.2288	0.00214	0.184	572	71.175	0.12443	0.99786	573	71.328	1	0.252
CopiesPerUlSample_Necator	1	0.145	0.14482	1.1637	0.00203	0.198	572	71.183	0.12445	0.99797	573	71.328	1	0.265404
CopiesPerUlSample_Ancylostoma	1	0.142	0.142	1.141	0.00199	0.233	572	71.186	0.12445	0.99801	573	71.328	1	0.305812
CopiesPerUlSample_Crypto	1	0.137	0.13713	1.1018	0.00192	0.282	572	71.191	0.12446	0.99808	573	71.328	1	0.362571
High_Pos_ANTS	1	0.14	0.13974	1.0902	0.0019	0.294	573	73.449	0.12818	0.9981	574	73.589	1	0.37044
W_bancrofti	1	0.132	0.1318	1.0588	0.00185	0.322	570	70.954	0.12448	0.99815	571	71.086	1	0.397765
PosOrNeg_Entamoeba_qPCR	1	0.135	0.13452	1.0491	0.00183	0.348	572	73.341	0.12822	0.99817	573	73.475	1	0.421615
High_Pos_Necator	1	0.1289	0.12895	0.98967	0.00622	0.389	158	20.5862	0.13029	0.99378	159	20.7152	1	0.462396
High_Pos_Giardia	1	0.1287	0.12875	0.98035	0.00737	0.398	132	17.3354	0.13133	0.99263	133	17.4641	1	0.464333
High_Pos_Ascaris	1	0.1212	0.12115	0.91524	0.00727	0.493	125	16.5467	0.13237	0.99273	126	16.6678	1	0.564709
CopiesPerUlSample_Entamoeba	1	0.117	0.11721	0.94145	0.00164	0.549	572	71.211	0.12449	0.99836	573	71.328	1	0.617625
CopiesPerUlSample_Giardia	1	0.114	0.11358	0.91231	0.00159	0.58	572	71.215	0.1245	0.99841	573	71.328	1	0.641053
PosOrNeg_Crypto	1	0.111	0.11085	0.89035	0.00155	0.604	572	71.217	0.12451	0.99845	573	71.328	1	0.656069
High_Pos_Crypto	1	0.08309	0.083091	0.86697	0.03003	0.627	28	2.68354	0.095841	0.96997	29	2.76663	1	0.669508
High_Pos_Entamoeba	1	0.0998	0.099783	0.75071	0.0066	0.78	113	15.0199	0.132919	0.9934	114	15.1196	1	0.805574
PosOrNeg_Giardia_qPCR	1	0.102	0.10244	0.79864	0.00139	0.78	572	73.373	0.128227	0.99861	573	73.475	1	0.805574
Lactose_Phenotype	1	0.095	0.095013	0.72359	0.00483	0.813	149	19.565	0.131308	0.99517	150	19.66	1	0.826113
Sex	1	0.094	0.094117	0.73307	0.0012	0.878	609	78.437	0.128797	0.9988	610	78.532	1	0.878

## Sheet: S6
Table S6. Weighted Adonis (PERMANOVA) statistical tests on 16S bacterial data.
WEIGHTED_PERMANOVA	Df	Sums_of_Sqs	MeanSqs	F. Model	R2	Pr(>F)	Residuals_Df	Residuals-Sum_of_Sqs	Residuals_MeanSqs	Residuals_R2	Total_Df	Total_SumsofSqs	Total_R2	FDR_corrected_p_vals
ants_binary	1	0.356	0.4559	8.3371	0.01434	0.001	573	31.333	0.05468	0.98566	574	31.789	1	0.00273913
Ave_Temp	1	0.2993	0.29934	6.5682	0.01139	0.001	570	25.9775	0.045575	0.98861	571	26.2768	1	0.00273913
Bantu_ANTS	1	0.4862	0.48623	8.3169	0.02533	0.001	320	18.7079	0.05846	0.97467	321	19.1941	1	0.00273913
Bantu_Region	2	4.4579	2.229	48.251	0.23225	0.001	319	14.7362	0.0462	0.76775	321	19.1941	1	0.00273913
BMI	1	0.302	0.3015	5.4161	0.00882	0.001	609	33.901	0.055667	0.99118	610	34.203	1	0.00273913
Country	1	4.145	4.1454	84.037	0.012108	0.001	610	30.09	0.0493	0.87892	611	34.236	1	0.00273913
Eosinophil	1	0.4659	0.46589	10.293	0.01792	0.001	564	25.5286	0.04526	0.98208	565	25.9945	1	0.00273913
PosOrNeg_Ascaris	1	0.6989	0.69891	15.603	0.02655	0.001	572	25.6216	0.04479	0.97345	573	26.3206	1	0.00273913
PosOrNeg_Necator	1	0.5983	0.59825	13.304	0.02273	0.001	572	25.7223	0.04497	0.97727	573	26.3206	1	0.00273913
PosOrNeg_Strongyloides	1	0.3612	0.36117	7.9582	0.01372	0.001	572	25.9594	0.04538	0.98628	573	26.3206	1	0.00273913
PosOrNeg_Trichuris	1	1.0266	1.02658	23.215	0.039	0.001	572	25.294	0.04422	0.961	573	26.3206	1	0.00273913
Sampling.Site	8	2.1963	0.274542	6.4299	0.08345	0.001	565	24.1242	0.042698	0.91655	573	26.3206	1	0.00273913
Subsistence (All groups)	2	2.1133	1.05663	24.924	0.08029	0.001	571	24.2073	0.04239	0.91971	573	26.3206	1	0.00273913
Total_ANTS	4	0.836	0.20909	3.8478	0.02634	0.001	569	30.92	0.05434	0.97366	573	31.756	1	0.00273913
Total_Parasites	6	0.872	0.145409	2.6696	0.02747	0.001	567	30.884	0.054468	0.97253	573	31.756	1	0.00273913
Total_Parasites_BloodParasites	6	0.766	0.127737	2.3371	0.02413	0.001	567	30.99	0.054655	0.97587	573	31.756	1	0.00273913
WBC	1	0.4203	0/42029	9.2658	0.01648	0.001	553	25.0836	0.04536	0.98352	554	25.5039	1	0.00273913
PosOrNeg_Strongyloides_qPCR	1	0.284	0.28352	5.1529	0.00893	0.001	572	31.472	0.055022	0.99107	573	31.756	1	0.00273913
PosOrNeg_Ascaris_qPCR	1	0.541	0.54141	9.9213	0.01705	0.001	572	31.215	0.05457	0.98295	573	31.756	1	0.00273913
Subsistence_HunterGatherer	1	0.898	0.89807	16.658	0.02825	0.001	573	30.891	0.05391	0.97175	574	31.789	1	0.00273913
High_Pos_Trichuris	1	0.4148	0.41476	6.7171	0.03218	0.002	202	12.4731	0.06175	0.96782	203	12.8878	1	0.00504
Subsistence_Agropastoralists	1	0.32	0.31973	5.8217	0.01006	0.002	573	31.469	0.05492	0.98994	574	31.789	1	0.00504
CopiesPerUlSample_Trichuris	1	0.2253	0.225348	4.9396	0.00856	0.003	572	26.0952	0.045621	0.99144	573	26.3206	1	0.007
Lymphocyte	1	0.1801	0.18005	3.9328	0.00691	0.004	565	25.8667	0.045782	0.99309	566	26.0467	1	0.009
CopiesPerUlSample_Ascaris	1	0.2272	0.227154	4.9795	0.00863	0.006	572	26.0934	0.045618	0.99137	573	26.3206	1	0.0126
Neutrophil	1	0.1446	0.144559	3.1532	0.00555	0.009	565	25.9022	0.045845	0.99445	566	26.0467	1	0.0182903
Mf_loa_loa	1	0.1548	0.154779	3.3779	0.000591	0.011	568	26.0263	0.045821	0.99409	569	26.1811	1	0.0216562
Microfilaria_spp	1	0.1501	0.150149	3.2788	0.00572	0.014	570	26.1027	0.045794	0.99428	571	26.2529	1	0.0259412
PosOrNeg_Necator_qPCR	1	0.179	0.179281	3.2499	0.00564	0.014	573	31.61	0.055166	0.99436	574	31.789	1	0.0259412
High_Pos_ANTS	1	0.171	0.171391	3.1061	0.00539	0.021	573	31.618	0.055179	0.99461	574	31.789	1	0.0378
Subsistence_Pastoralists	1	0.174	0.174145	3.1562	0.00548	0.025	573	31.615	0.055175	0.99452	574	31.789	1	0.04375
High_Pos_Strongyloides	1	0.2214	0.221356	3.3049	0.03262	0.038	98	6.7852	0.066978	0.96738	99	6.7852	1	0.0647027
P_falciparum	1	0.0891	0.089104	1.9372	0.00341	0.075	566	26.0334	0.045995	0.99659	567	26.1225	1	0.124342
PosOrNeg_PanCrypto_qPCR	1	0.098	0.097538	1.7623	0.00307	0.097	572	31.658	0.055347	0.99693	573	31.756	1	0.156692
PosOrNeg_Crypto	1	0.0699	0.069898	1.5231	0.00266	0.158	572	26.2507	0.045893	0.99734	573	26.3206	1	0.24885
CopiesPerUlSample_Strongyloides	1	0.0589	0.058891	1.2827	0.00224	0.218	572	26.2617	0.045912	0.99776	573	26.3206	1	0.3052
Monocyte	1	0.0636	0.063594	1.3828	0.00244	0.213	565	25.9831	0.045988	0.99756	566	26.0467	1	0.3052
PosOrNeg_Entamoeba	1	0.0588	0.058849	1.2818	0.00224	0.205	572	26.2617	0.045912	0.99776	573	26.3206	1	0.3052
PosOrNeg_Giardia	1	0.0596	0.059569	1.2975	0.00226	0.216	572	26.261	0.045911	0.99774	573	26.3206	1	0.3052
PosOrNeg_Entamoeba_qPCR	1	0.0077	0.076934	1.3891	0.00242	0.21	572	31.679	0.055383	0.99758	573	31.756	1	0.3052
CopiesPerUlSample_Necator	1	0.0538	0.053751	1.1705	0.00204	0.25	572	26.2668	0.045921	0.99796	573	26.3206	1	0.342391
CopiesPerUlSample_PanCrypto	1	0.0483	0.048336	1.0524	0.00184	0.317	572	26.2722	0.04593	0.99816	573	26.3206	1	0.418687
Mf_M_perstans	1	0.0509	0.050948	1.1075	0.00195	0.319	568	26.1301	0.046004	0.99805	569	26.1811	1	0.418687
CopiesPerUlSample_Entamoeba	1	0.0428	0.04276	0.93078	0.00162	0.354	572	26.2778	0.04594	0.99838	573	26.3206	1	0.455143
High_Pos_Ascaris	1	0.0517	0.051726	0.80397	0.00639	0.444	125	8.0423	0.064338	0.99361	126	8.094	1	0.55944
CopiesPerUlSample_Giardia	1	0.038	0.037987	0.82673	0.00144	0.47	572	26.283	0.045949	0.99856	573	26.321	1	0.580588
High_Pos_Giardia	1	0.047	0.046985	0.73882	0.00557	0.486	132	8.3946	0.063595	0.99443	133	8.4416	1	0.588808
HIV_positive_combokitresult	1	0.0375	0.037529	0.80987	0.00159	0.528	507	23.4941	0.046339	0.99841	508	23.5316	1	0.627623
Age	1	0.04	0.03981	0.71015	0.00116	0.601	610	34.196	0.056059	0.056059	611	34.236	1	0.701167
CopiesPerUlSample_Crypto	1	0.0277	0.02767	0.60197	0.00105	0.644	572	26.2929	0.045967	0.99895	573	26.3206	1	0.711789
High_Pos_Entamoeba	1	0.0368	0.036826	0.55578	0.00489	0.624	113	7.4874	0.06626	0.99511	114	7.5242	1	0.711789
W_bancrofti	1	0.0305	0.030498	0.66294	0.00116	0.641	570	26.2224	0.046004	0.99884	571	26.2529	1	0.711789
High_Pos_Necator	1	0.0303	0.030332	0.4788	0.00302	0.739	158	10.0095	0.063351	0.99698	159	10.0398	1	0.789102
Sex	1	0.031	0.031373	0.55913	0.00092	0.737	609	34.171	0.056111	0.99908	610	34.203	1	0.789102
High_Pos_Crypto	1	0.02605	0.026052	0.63851	0.0223	0.791	28	1.14241	0.0408	0.9777	29	1.16846	1	0.816934
Lactose_Phenotype	1	0.027	0.027023	0.43181	0.00289	0.786	149	9.3246	0.062581	0.99711	150	9.3516	1	0.816934
PosOrNeg_Giardia_qPCR	1	0.016	0.015727	0.28342	0.0005	0.978	572	31.74	0.05549	0.9995	573	31.756	1	0.993774
PosOrNeg_Trichuris_qPCR	1	0.459	0.45884	8.386	0.001	572	31.297	0.05472	0.98555	573	573	31.756	1	1

## Sheet: S7
Table S7. Bacterial 16S rRNA (V4 amplicon) and shotgun sequencing classification and regression RFCs on metadata variables with model accuracy (OOB estimate of error for classification, Percent variation explained for regression), individual taxa values in model importance, and taxa names.
Dataset	RFC_type	RFC_variable	OOB_est_error_percentage	%_Var_explained	Taxa1_Val	Taxa2_Val	Taxa3_Val	Taxa4_Val	Taxa5_Val	Taxa6_Val	Taxa7_Val	Taxa8_Val	Taxa9_Val	Taxa10_Val	Taxa1_ID	Taxa2_ID	Taxa3_Id	Taxa4_ID	Taxa5_ID	Taxa6_ID	Taxa7_ID	Taxa8_ID	Taxa9_Id	Taxa10_ID
Shotgun	Classification	PosOrNeg_Ascaris_qPCR	21.59	NA	0.137742	0.127881	0.0891573	0.0841698	0.0700524	0.0688755	0.0671621	0.0663335	0.0608864	0.060526	Escherichia.coli.strain.C5..complete.genome	Escherichia.coli.UMNK88..complete.genome	Escherichia.coli.UMNK88	Escherichia.coli.strain.C5.plasmid.B..complete.genome	Odoribacter	Odoribacter.splanchnicus	Escherichia.coli.strain.S42..complete.genome	Odoribacteraceae	Escherichia.coli.strain.PSUO103..complete.genome	Nematoda
Shotgun	Classification	PosOrNeg_Trichuris_qPCR	22.16	NA	0.145824	0.130196	0.128179	0.116701	0.113701	0.109064	0.108174	0.104877	0.104057	0.0993577	Odoribacter.splanchnicus	Alistipes.shahii.WAL.8301.draft.genome	Odoribacter	Alistipes.finegoldii	Alistipes.finegoldii.DSM.17242	Helicobacter	Bacteroides.vulgatus	Escherichia.coli.strain.C5..complete.genome	Odoribacteraceae	Alistipes.shahii.WAL.8301
Shotgun	Classification	Subsistence_HunterGatherer	22.16	NA	0.176538	0.165185	0.148322	0.144925	0.142999	0.131795	0.128795	0.127571	0.123434	0.122773	Treponema succinifaciens	Alistipes shahii	Bacteroides xylanisolvens	Persicobacter sp JZB09	Treponema brennaborense	Marinifilaceae bacterium SPP2	Photobacterium damselae	Mucinivorans hirudinis	Megamonas hypermegale	Bacteroidales bacterium CF
Shotgun	Classification	ANTS_binary	23.12	NA	0.319842	0.259103	0.256457	0.248044	0.227807	0.226068	0.20806	0.205154	0.197475	0.180906	Bacteroidales bacterium CF	Porphyromonas asaccharolytica	Treponema succinifaciens	Mucinivorans hirudinis	Azobacteroides pseudotrichonymphae	Alistipes shahii	Peptoclostridium acidaminophilum	Petrimonas mucosa	Megamonas hypermegale	Marinifilaceae bacterium SPP2
Shotgun	Classification	Subsistence_Pastoralists	23.3	NA	0.0756732	0.0727425	0.0722909	0.0604521	0.0597988	0.0528926	0.0515201	0.0507328	0.0486505	0.0467587	Petrimonas mucosa	Porphyromonas asaccharolytica	Prevotellamassilia timonensis	Alistipes putredinis	Bacteroidales bacterium CF	Bacteroides caccae	Prevotella stercorea	Phascolarctobacterium succinatutens	Mucinivorans hirudinis	Porphyromonas crevioricanis
Shotgun	Classification	Sampling.Site	23.72	NA	0.104784	0.0392304	0.0325141	0.0299276	0.0246266	0.0190451	0.0179189	0.017343	0.0171165	0.0151639	Ruminococcus gnavus	Klebsiella quasipneumoniae	Pseudomonas putida	Desulfovibrio piger	Bifidobacterium angulatum	Capnocytophaga haemolytica	Peptoclostridium acidaminophilum	Methylophaga frappieri	Streptococcus parasanguinis	Streptococcus thermophilus
Shotgun	Classification	High_Pos_ANTS	26.7	NA	0.100423	0.0931575	0.0923987	0.0836622	0.082595	0.071125	0.0680255	0.0674127	0.0632579	0.0628665	Alistipes shahii	CP010122 1 Escherichia coli strain C5 complete genome	CP002729 1 Escherichia coli UMNK88 complete genome	Alistipes shahii WAL 8301	FP929032 1 Alistipes shahii WAL 8301 draft genome	Escherichia coli UMNK88	Lactococcus garvieae	Odoribacter	Salmonella	Bacteroides vulgatus
Shotgun	Classification	PosOrNeg_Necator_qPCR	27.84	NA	0.190288	0.173321	0.149343	0.14045	0.132013	0.128755	0.127444	0.121864	0.12088	0.11479	Bacteroidales bacterium CF	Peptoclostridium acidaminophilum	Bacteroides xylanisolvens	Mucinivorans hirudinis	Mageeibacillus indolicus	Treponema succinifaciens	Marinifilaceae bacterium SPP2	Treponema brennaborense	Prevotella sp	Porphyromonas asaccharolytica
Shotgun	Classification	Entamoeba_commensal_pathogenic	28.41	NA	0.0334923	0.031938	0.0284953	0.028472	0.0264708	0.0250492	0.0246568	0.024264	0.0232656	0.0231082	Blastocystis hominis	Enterobacter cloacae	Flavobacterium magnum	Erysipelotrichaceae bacterium SG0102	Trueperella pyogenes	Staphylococcus aureus	Shigella dysenteriae	Rhodobacter sphaeroides	bacterium	Anoxybacillus kamchatkensis
Shotgun	Classification	Entamoeba_commensal	31.25	NA	0.021851	0.0194489	0.0192611	0.0192164	0.0175059	0.0173749	0.016825	0.0162325	0.0156829	0.0154731	Lactobacillus salivarius	Sorangium cellulosum	Clostridium botulinum	Rhodopseudomonas palustris	Dyadobacter fermentans	bacterium	Rhodothermus marinus	Acidaminococcus intestini	Lachnoclostridium phytofermentans	Christensenella minuta
Shotgun	Classification	Subsistence_Agropastoralists	31.82	NA	0.156673	0.146536	0.140147	0.128497	0.116889	0.107336	0.104892	0.102002	0.10015	0.0964736	Geobacter lovleyi	Zobellella denitrificans	Teredinibacter turnerae	Helicobacter cinaedi	Klebsiella pneumoniae	Marinifilaceae bacterium SPP2	Candidatus Pantoea carbekii	Vibrio fluvialis	Aliivibrio salmonicida	Phascolarctobacterium faecium
Shotgun	Classification	HIV	33.96	NA	0.02892	0.0273949	0.0237229	0.0221678	0.0220082	0.0217238	0.0214342	0.0208621	0.0208307	0.0200277	Phascolarctobacterium faecium	Odoribacter splanchnicus	Odoribacter	Bacteroides fragilis	CP006828 1 Ornithobacterium rhinotracheale ORT UMN 88 complete genome	Alistipes shahii	FP929033 1 Bacteroides xylanisolvens XB1A draft genome	Blautia hansenii	Odoribacteraceae	AP019004 1 Phascolarctobacterium faecium JCM 30894 DNA complete genome
Shotgun	Classification	Total_ANTS_count	34.09	NA	0.400597	0.338428	0.326541	0.308003	0.279482	0.269099	0.264449	0.253281	0.244964	0.225081	CP010122 1 Escherichia coli strain C5 complete genome	Escherichia coli UMNK88	CP002729 1 Escherichia coli UMNK88 complete genome	Alistipes shahii WAL 8301	Helicobacter	Odoribacter splanchnicus	CP010124 1 Escherichia coli strain C5 plasmid B complete genome	Alistipes shahii	FP929032 1 Alistipes shahii WAL 8301 draft genome	CP010236 1 Escherichia coli strain S42 complete genome
Shotgun	Classification	All_Subsistence	35.8	NA	0.121892	0.108089	0.101461	0.0927844	0.0914993	0.0890901	0.0795694	0.0794987	0.0785852	0.0776901	Petrimonas mucosa	Porphyromonas asaccharolytica	Prevotellamassilia timonensis	Mucinivorans hirudinis	Bacteroidales bacterium CF	Phascolarctobacterium succinatutens	Treponema succinifaciens	Bacteroides caccae	Salmonella enterica	Selenomonas ruminantium
Shotgun	Classification	High_Pos_Strongyloides	40	NA	0.0222827	0.0182718	0.0152093	0.0150558	0.0149546	0.0146737	0.0143843	0.0142679	0.0141103	0.0137959	Lactococcus garvieae	butyrate producing bacterium SS3 4	Gardnerella vaginalis	Treponema brennaborense	Citrobacter rodentium	Desulfotomaculum ferrireducens	Erwinia amylovora	Acinetobacter sp ADP1	Lachnospiraceae bacterium oral taxon 500	Bacteroides dorei
Shotgun	Classification	ANTS_binary_Bantu	40.62	NA	0.0415743	0.0408508	0.0370666	0.0318059	0.0291016	0.0285276	0.024943	0.0239753	0.0238722	0.022283	Eubacterium eligens	Capnocytophaga haemolytica	Porphyromonas asaccharolytica	Azobacteroides pseudotrichonymphae	Chryseolinea sp KIS68 18	Peptoclostridium acidaminophilum	Paenibacillus mucilaginosus	Anaerobiospirillum succiniciproducens	Draconibacterium orientale	Bacteroidetes bacterium RM69
Shotgun	Classification	Bantu_Region	41.05	NA	0.0243121	0.0237864	0.0203289	0.0200818	0.019841	0.0185955	0.0184122	0.0182041	0.017796	0.0176271	Olsenella sp GAM18	Desulfovibrio piger	Peptoclostridium acidaminophilum	Streptococcus agalactiae	Ruminococcus gnavus	Streptococcus salivarius	Flavobacterium sp CJ74	Rufibacter sp DG31D	unidentified phage	Prevotella sp
Shotgun	Classification	High_Pos_Trichuris_qPCR	43.84	NA	0.052996	0.0336234	0.0327201	0.0295437	0.0287316	0.0275667	0.0275482	0.0270451	0.0264903	0.0264436	Salmonella enterica	Paenibacillus sp FSL R7 0273	Megamonas hypermegale	Sorangium cellulosum	Candidatus Planktophila dulcis	Phascolarctobacterium succinatutens	Treponema brennaborense	Bacteroidales bacterium CF	Shigella boydii	Paenibacillus yonginensis
Shotgun	Classification	Lactose	50	NA	0.0164062	0.0128641	0.0128546	0.0125213	0.0123309	0.0110168	0.0105693	0.0105217	0.00996944	0.0093029	Pseudomonas sp CC6 YY 74	Neisseria subflava	Halomonas elongata	Campylobacter jejuni	Myxococcus fulvus	Porphyromonas crevioricanis	Draconibacterium orientale	Streptococcus pyogenes	Tenacibaculum dicentrarchi	Kiritimatiella glycovorans
Shotgun	Classification	Entamoeba_pathogenic	58.95	NA	0.0074985	0.00719856	0.00689862	0.00629874	0.00569886	0.00569886	0.00539892	0.00509898	0.00509898	0.00509898	Escherichia albertii	Odoribacter splanchnicus	Vibrio coralliilyticus	Psychrobacter lutiphocae	Clostridioides difficile	Burkholderiales bacterium GJ E10	Leadbetterella byssophila	Bacteroides caccae	Enterococcus sp FDAARGOS_553	Escherichia fergusonii
Shotgun	Regression	IL_5	NA	75.01	8.01827	7.59446	4.79436	3.62195	1.64203	1.54779	1.38039	1.32297	1.32002	1.29324	Bacteroidales bacterium CF	Porphyromonas asaccharolytica	Dyadobacter fermentans	Petrimonas mucosa	Hymenobacter sp APR13	Muribaculum intestinale	Burkholderiales bacterium YL45	Filifactor alocis	Salmonella enterica	Paludibacter propionicigenes
Shotgun	Regression	IL_10	NA	74.71	8.38499	6.68481	5.18453	1.89631	1.51204	1.49018	1.18287	1.16588	0.939153	0.817535	Dyadobacter fermentans	Porphyromonas asaccharolytica	Petrimonas mucosa	Myroides sp A21	Hungateiclostridium saccincola	Ruminococcus gnavus	Escherichia coli	Klebsiella aerogenes	Prevotella sp	Pluralibacter gergoviae
Shotgun	Regression	IL_13	NA	74.54	7.89094	5.57386	4.39306	2.89303	1.72	1.0679	0.890179	0.728508	0.720557	0.708596	Treponema brennaborense	Paludibacter propionicigenes	Mucinivorans hirudinis	Methanobrevibacter smithii	Melittangium boletus	Bacillus coagulans	Eggerthella sp YY7918	Pelobacter acetylenicus	Libanicoccus massiliensis	Olsenella sp GAM18
Shotgun	Regression	IL_6	NA	74.03	4.49947	4.44025	3.44216	3.35929	2.67239	2.41034	2.38988	2.25134	1.31609	1.18044	Pseudomonas stutzeri	Desulfovibrio vulgaris	Escherichia coli	Bacteroides caccae	Pseudomonas putida	Acidaminococcus intestini	Bacteroidales bacterium CF	Porphyromonas asaccharolytica	Dyadobacter fermentans	Prevotella sp RS2
Shotgun	Regression	IFNg	NA	73.11	8.79783	6.16833	1.93502	1.91814	1.63607	0.819021	0.730164	0.694747	0.669228	0.599344	Providencia stuartii	Clostridium cellulosi	Clostridium beijerinckii	Rufibacter sp DG31D	Clostridium formicaceticum	Lachnospiraceae bacterium	Tatumella ptyseos	Bifidobacterium bifidum	Clostridium novyi	Gramella flava
Shotgun	Regression	GM_CSF	NA	72.61	3.26158	2.3689	1.41584	1.34679	1.21477	1.14052	1.11698	1.01593	0.938494	0.857723	Enterobacteriaceae bacterium S05	Bifidobacterium adolescentis	Klebsiella quasipneumoniae	Klebsiella quasivariicola	Streptococcus gallolyticus	Streptococcus lutetiensis	Treponema succinifaciens	Streptococcus salivarius	Aromatoleum aromaticum	Porphyromonadaceae bacterium DJF_B1
Shotgun	Regression	IL_23	NA	72.36	5.67278	3.38286	2.30124	2.17541	1.92724	1.71105	1.22796	1.21009	0.925656	0.709515	Klebsiella quasivariicola	Echinicola strongylocentroti	Bacteroides caecimuris	Klebsiella variicola	Aeromonas hydrophila	Eubacterium siraeum	Filifactor alocis	Weissella cibaria	Paenibacillus stellifer	Gardnerella vaginalis
Shotgun	Regression	IL_17a	NA	72.3	9.09179	5.71908	1.21648	0.892547	0.844976	0.683781	0.588884	0.56815	0.522592	0.490999	Providencia stuartii	Rufibacter sp DG31D	Treponema brennaborense	Haliscomenobacter hydrossis	Paenibacillus sp FSL H7 0737	Haemophilus influenzae	Streptococcus cristatus	Cyclobacterium amurskyense	Clostridium formicaceticum
Shotgun	Regression	ITAC	NA	71.76	2.75221	2.35143	1.45176	1.12823	1.04798	0.922279	0.896939	0.866438	0.558984	0.52274	butyrate producing bacterium A2 166	Klebsiella quasivariicola	Natranaerobius thermophilus	Enterobacter roggenkampii	Flavobacterium psychrophilum	butyrate producing bacterium SS3 4	Geobacter sp M21	Haemophilus haemolyticus	Lachnoclostridium sp YL32	butyrate producing bacterium L2 50
Shotgun	Regression	IL_4	NA	71.39	2.25974	1.92721	1.73136	1.25946	1.0478	0.755332	0.695726	0.61376	0.520332	0.482687	Aeromonas salmonicida	Faecalibacterium phage FP_oengus	Klebsiella quasivariicola	Ruminococcus bicirculans	Paenibacillus sp DCT19	Alistipes shahii	Flavobacterium sp HYN0086	Elizabethkingia ursingii	Mordavella sp Marseille P3756	butyrate producing bacterium SM4 1
Shotgun	Regression	Fractalkine	NA	71.32	0.66747	0.814374	0.686076	0.585755	0.442112	0.435681	0.432761	0.378784	0.339162	0.331057	Porphyromonas crevioricanis	Faecalibacterium phage FP_oengus	Hymenobacter sp APR13	Eggerthella lenta	Coriobacteriaceae bacterium 68 1 3	Fibrobacter succinogenes	Ruminococcus champanellensis	Yersinia ruckeri	Salmonella enterica	Bifidobacterium adolescentis
Shotgun	Regression	IL_1b	NA	70.84	1.76237	1.50196	1.40316	1.20983	0.965287	0.628352	0.543833	0.535092	0.534115	0.5304	Candidatus Azobacteroides pseudotrichonymphae	Clostridium sp BNL1100	Paludibacter propionicigenes	Acinetobacter sp TGL Y2	Eubacterium siraeum	Porphyromonas asaccharolytica	Roseburia inulinivorans	Treponema brennaborense	Hymenobacter nivis
Shotgun	Regression	MIP_1b	NA	70.74	6.22448	2.14318	2.00802	1.72603	1.56258	0.860327	0.798679	0.670889	0.608149	0.558039	Porphyromonas asaccharolytica	Providencia stuartii	Hymenobacter sp PAMC 26554	Hymenobacter nivis	Coprococcus sp ART55 1	Ralstonia insidiosa	Phascolarctobacterium succinatutens	Paludibacter propionicigenes	Elizabethkingia anophelis	Rhodothermaceae bacterium
Shotgun	Regression	IL_12p70	NA	70.21	3.72123	1.64057	1.08159	1.03327	0.923195	0.67972	0.568403	0.527011	0.476019	0.438285	Porphyromonas asaccharolytica	Hymenobacter sp APR13	Escherichia coli	Hymenobacter sp PAMC 26554	Hymenobacter nivis	Prevotella sp	Collinsella aerofaciens	Desulfitobacterium hafniense	Prevotella sp Sc00033	Sphingobacterium mizutaii
Shotgun	Regression	IL_7	NA	69.94	1.86341	1.31458	1.23327	0.944217	0.642598	0.577261	0.549486	0.543276	0.495008	0.484581	Porphyromonas asaccharolytica	Pseudomonas stutzeri	Pontibacter akesuensis	Methanobrevibacter smithii	Rhodopseudomonas palustris	Rufibacter sp DG31D	Paenibacillus sp CAA11	Bacillus coagulans	Christensenella massiliensis	Parabacteroides sp CT06
Shotgun	Regression	TNFa	NA	69.64	4.72725	4.58168	3.29734	1.40858	1.23107	1.2069	1.2057	0.526446	0.406992	0.389063	Veillonella parvula	Haemophilus parainfluenzae	Veillonella atypica	Streptococcus infantarius	Veillonella rodentium	Burkholderiales bacterium YL45	Prevotella stercorea	Acinetobacter equi	Paenibacillus glucanolyticus	Aliivibrio fischeri
Shotgun	Regression	IL_21	NA	69.51	1.50405	1.07312	1.00363	0.97154	0.682934	0.635254	0.613975	0.571012	0.512177	0.494058	Eubacterium siraeum	Selenomonas sputigena	Filifactor alocis	Shigella flexneri	Salmonella enterica	Rhodopseudomonas palustris	Oscillibacter sp PEA192	butyrate producing bacterium L2 50	Faecalibacterium phage FP_oengus	Lachnoanaerobaculum umeaense
Shotgun	Regression	MIP_3a	NA	68.87	1.0919	0.809239	0.694564	0.576698	0.543337	0.536358	0.531908	0.462511	0.375212	0.359058	Shewanella baltica	Paenibacillus sp DCT19	Rikenellaceae bacterium	Acholeplasma laidlawii	Clostridiales bacterium oral taxon F32	Niabella soli	Lachnospiraceae bacterium GAM79	Filifactor alocis	Pontibacter korlensis	Flexibacter flexilis
Shotgun	Regression	IL_8	NA	68.44	4.10274	2.15094	1.78795	1.74937	1.49649	1.27012	0.565796	0.558741	0.522159	0.491681	Shigella sonnei	Shigella dysenteriae	Anaerostipes hadrus	Escherichia albertii	Micromonas commoda	Shigella boydii	Paenibacillus sp FSL R5 0912	Candidatus Azobacteroides pseudotrichonymphae	Salinivirga cyanobacteriivorans	Clostridium novyi
Shotgun	Regression	IL_2	NA	63.86	2.87424	1.04276	0.959137	0.898617	0.729377	0.672049	0.520086	0.413626	0.3663	0.326575	Geobacter metallireducens	Bifidobacterium angulatum	Selenomonas sputigena	Butyrivibrio crossotus	Haemophilus sp oral taxon 036	Adlercreutzia equolifaciens	Bacteroides caccae	Histophilus somni	Flavobacterium album	Clostridium sp BNL1100
Shotgun	Regression	MIP_1a	NA	-54.38	0.0701077	0.0684805	0.054992	0.0501315	0.047599	0.0361274	0.0278	0.0232599	0.0203281	0.0203105	Aeromonas salmonicida	Parabacteroides distasonis	Calditerrivibrio nitroreducens	Chryseobacterium gallinarum	Enterobacter hormaechei	Enterobacter roggenkampii	Mucilaginibacter sp BJC16 A31	Lactobacillus ruminis	Klebsiella quasivariicola	Coprococcus sp ART55 1
Shotgun	Regression	Weight_kg	NA	85.96	15.4716	12.9666	4.8167	3.66061	3.05789	2.69488	2.57423	2.3865	2.30344	2.08951	Candidatus Azobacteroides pseudotrichonymphae	Aeromonas veronii	Anaerostipes hadrus	Zobellella denitrificans	Tumebacillus avium	Phascolarctobacterium succinatutens	Clostridium perfringens	Geobacter lovleyi	Butyricicoccus sp GAM44	Chryseolinea sp KIS68 18
Shotgun	Regression	Total_Parasites	NA	39.7	0.0720656	0.0294954	0.0276441	0.0274135	0.0257078	0.0238597	0.0228296	0.0204027	0.0194653	0.0190629	Bacteroidales bacterium CF	Mucinivorans hirudinis	Petrimonas mucosa	Megamonas hypermegale	Bacteroides xylanisolvens	Porphyromonas asaccharolytica	Prevotella sp RS2	Treponema succinifaciens	Salmonella enterica	Brachyspira pilosicoli
16S_rRNA_V4	Classification	Country	10.42	NA	1.02081	0.810128	0.803608	0.779851	0.710391	0.669444	0.6436	0.626867	0.616139	0.521163	0.367899	Bacteroides	[Prevotella]	Prevotella	Bacteroides ovatus	Prevotella stercorea	Rikenellaceae	S24.7	Succinivibrio	Prevotella copri	Bacteroides uniformis	Sutterella
16S_rRNA_V4	Classification	High_Pos_ANTS	16.03	NA	3.68952	3.17137	2.97529	2.20262	2.06644	2.01255	1.7922	1.55049	1.49473	1.40034	Bacteroidales	Odoribacter	Rikenellaceae	Bacteroides	Bacteroides ovatus	Anaerovibrio	Prevotella	CF231	Treponema	Ruminococcus bromii
16S_rRNA_V4	Classification	Subsistence_Pastoralists	17.5	NA	0.265131	0.0441949	1.63932	0.045156	0.429378	0.323487	0.0764572	0.0459771	0.0315264	0.0340259	Eubacterium biforme	Eubacterium dolichum	Prevotella	Prevotella tannerae	Ruminococcus	Ruminococcus gnavus	Ruminococcus torques	02d06	1968-01-01	Acetobacter
16S_rRNA_V4	Classification	Subsistence_HunterGatherer	18.02	NA	3.0423	2.7423	2.66616	1.88202	1.84977	1.66242	1.28969	1.27342	1.23195	1.13404	Rikenellaceae	Bacteroidales	Odoribacter	Anaerovibrio	Treponema	Ruminobacter	Bacteroides ovatus	Bilophila	CF231	WCH
16S_rRNA_V4	Classification	Microfilaria	18.32	NA	0.575774	0.484507	0.409121	0.377283	0.361448	0.326591	0.286932	0.268946	0.261009	0.260907	Bacteroidales	Ruminococcus bromii	RFP12	Lachnospiraceae	Butyrivibrio	Succinivibrio	Ruminococcus	Bacteroides uniformis	Roseburia	S24-7
16S_rRNA_V4	Classification	PosOrNeg_Ascaris_qPCR	18.6	NA	3.54597	3.50658	3.43475	2.93112	2.06866	2.01142	1.83491	1.63821	1.59796	1.51631	Bacteroidales	Mollicutes	Odoribacter	Rikenellaceae	Bacteroides ovatus	RFP12	CF231	Ruminobacter	Anaerovibrio	Bacteroides uniformis
16S_rRNA_V4	Classification	PosOrNeg_Trichuris_qPCR	18.64	NA	4.04911	3.98916	3.24457	2.33125	2.27699	2.08851	2.04822	1.90785	1.63132	1.51334	Rikenellaceae	Odoribacter	Bacteroidales	CF231	Ruminococcus bromii	Treponema	Anaerovibrio	Bacteroides ovatus	RFP12	Prevotella stercorea
16S_rRNA_V4	Classification	ANTS_binary	18.82	NA	4.57432	4.16441	3.8902	2.99329	2.84973	2.35339	2.31598	2.23819	2.2343	2.17974	Bacteroidales	Odoribacter	Rikenellaceae	Ruminococcus bromii	CF231	Treponema	Succinivibrio	Anaerovibrio	Prevotella stercorea	Bacteroides ovatus
16S_rRNA_V4	Classification	Mf_loaloa	21.39	NA	0.848675	0.707857	0.653984	0.551234	0.515094	0.50472	0.485541	0.444751	0.379513	0.367767	Ruminococcus bromii	Rikenellaceae	Odoribacter	Prevotella stercorea	[Prevotella]	Prevotella	Bacteroides ovatus	Anaerovibrio	Lachnospira	Bacteroides uniformis
16S_rRNA_V4	Classification	W_bancrofti	22.18	NA	0.0895021	0.0715324	0.064787	0.0643605	0.0516297	0.0513497	0.0468306	0.0447777	0.0433913	0.0428448	Dorea formicigenerans	Dorea	Collinsella aerofaciens	Ruminococcus	Catenibacterium	Fusobacterium	Desulfovibrio	Escherichia coli	Coriobacteriaceae	Phascolarctobacterium
16S_rRNA_V4	Classification	Subsistence_Agropastoralists	22.88	NA	3.68952	3.17137	2.97529	2.20262	2.06644	2.01255	1.7922	1.55049	1.49473	1.40034	Bacteroidales	Odoribacter	Rikenellaceae	Bacteroides	Bacteroides ovatus	Anaerovibrio	Prevotella	CF231	Treponema	Ruminococcus bromii
16S_rRNA_V4	Classification	HIV	23.44	NA	0.202196	0.187184	0.172017	0.170737	0.168983	0.15984	0.158197	0.156162	0.147058	0.145587	Ruminococcus callidus	Clostridiaceae	Escherichia coli	Coprococcus	Elusimicrobiaceae	Fusobacterium	Haemophilus parainfluenzae	Lachnospiraceae	Sutterella	Mitsuokella
16S_rRNA_V4	Classification	ANTS_binary_Bantu	24.53	NA	1.05428	0.928668	0.891306	0.865476	0.823166	0.821911	0.756485	0.582642	0.56632	0.525192	Ruminococcus bromii	Blautia	CF231	Bacteroidales	Rikenellaceae	Odoribacter	Succinivibrio	Treponema	Clostridiaceae	Prevotella stercorea
16S_rRNA_V4	Classification	PosOrNeg_Necator_qPCR	25.26	NA	1.43117	1.25654	1.17658	1.1086	1.07339	0.943488	0.821331	0.686433	0.650808	0.642314	Rikenellaceae	Odoribacter	Bacteroidales	Ruminococcus bromii	Bacteroides ovatus	Anaerovibrio	CF231	Bacteroides	Succinivibrio	Blautia
16S_rRNA_V4	Classification	PosOrNeg_Entamoeba_qPCR	25.61	NA	0.170776	0.165543	0.139244	0.129592	0.128696	0.128075	0.124936	0.123006	0.121993	0.116174	Blautia	Ruminobacter	Sutterella	CF231	Phascolarctobacterium	Butyrivibrio	Coprococcus eutactus	Parabacteroides	Roseburia	Bilophila
16S_rRNA_V4	Classification	PosOrNeg_Giardia_qPCR	25.96	NA	0.520647	0.507184	0.415877	0.41378	0.37524	0.361419	0.330434	0.327729	0.320567	0.306759	[Ruminococcus]	Ruminococcus	Dorea	Coprococcus eutactus	[Prevotella]	RF32	Prevotella stercorea	[Eubacterium] biforme	YS2	[Ruminococcus] gnavus
16S_rRNA_V4	Classification	PosOrNeg_Strongyloides_qPCR	26.83	NA	1.08721	1.0862	1.07935	1.06565	0.998967	0.880036	0.774942	0.735479	0.706266	0.605372	Bacteroidales	CF231	Rikenellaceae	Ruminococcus bromii	Succinivibrio	Odoribacter	Prevotella	Prevotella stercorea	Lachnospiraceae	Roseburia faecis
16S_rRNA_V4	Classification	P_falciparum	26.88	NA	0.790751	0.669345	0.612634	0.561093	0.531757	0.530278	0.507149	0.504936	0.459323	0.45623	Bacteroidales	Roseburia faecis	Lachnospiraceae	Coprococcus	Desulfovibrio	Lachnospira	Succinivibrio	Ruminococcus bromii	[Eubacterium] biforme	Roseburia
16S_rRNA_V4	Classification	All_Subsistence	27.73	NA	3.375	3.23104	2.99408	2.17181	2.10959	1.96421	1.89084	1.88822	1.82221	1.70683	Odoribacter	Rikenellaceae	Bacteroidales	[Prevotella]	Prevotella stercorea	Succinivibrio	Bacteroides caccae	Bacteroides ovatus	Phascolarctobacterium	Treponema
16S_rRNA_V4	Classification	Bantu_Region	28.09	NA	0.624423	0.594213	0.502786	0.487198	0.453015	0.434671	0.416999	0.414738	0.407842	0.399551	Ruminococcus bromii	[Prevotella]	Bacteroidales	Blautia	Succinivibrio	Prevotella stercorea	CF231	Megasphaera	Ruminococcus	Roseburia faecis
16S_rRNA_V4	Classification	High_Pos_Necator	28.4	NA	0.318247	0.251053	0.220137	0.210019	0.207718	0.202724	0.201447	0.184313	0.183282	0.170489	Coprococcus	Escherichia coli	Bacteroidales	Bacteroides	Blautia	Ruminobacter	[Ruminococcus]	Coprococcus eutactus	Ruminococcus flavefaciens	Ruminococcus
16S_rRNA_V4	Classification	High_Pos_Ascaris	30.47	NA	0.297302	0.289294	0.258267	0.248493	0.158215	0.155934	0.15241	0.147509	0.144501	0.143419	Oscillospira	Parabacteroides	Bacteroidales	Mollicutes	Bacteroides	Veillonella parvula	Anaerovibrio	Campylobacter	Ruminococcaceae	Haemophilus parainfluenzae
16S_rRNA_V4	Classification	High_Pos_Giardia	31.34	NA	0.138391	0.118999	0.111199	0.0994134	0.0943763	0.0909912	0.0864733	0.0830297	0.0829183	0.0811369	Roseburia	[Ruminococcus]	Ruminococcus	[Paraprevotellaceae]	Ruminococcaceae	Lachnospira	RFP12	Dorea	Coprococcus eutactus	Dialister
16S_rRNA_V4	Classification	Lactose	34.44	NA	0.355869	0.328072	0.318213	0.317799	0.305916	0.293914	0.282054	0.256161	0.252267	0.250336	Blautia obeum	Anaeroplasmataceae	Odoribacter	Prevotella stercorea	[Prevotella]	Bacteroides ovatus	S24.7	RF32	[Eubacterium] biforme	Veillonella dispar
16S_rRNA_V4	Classification	High_Pos_Trichuris	34.63	NA	0.448141	0.38533	0.36672	0.351191	0.343851	0.336153	0.332994	0.31357	0.301749	0.301553	Sutterella	Lachnospiraceae	Roseburia	Ruminobacter	Coprococcus catus	Bacteroidales	RF32	Bacteroides fragilis	RFP12	Desulfovibrio
16S_rRNA_V4	Classification	Sex_Cameroon	35.42	NA	1.43428	1.42924	1.40057	1.35084	1.28523	1.21948	1.18477	1.14926	1.13632	1.13035	Phascolarctobacterium	Coprococcus	Oscillospira	Dialister	Christensenellaceae	Methanobrevibacter	[Mogibacteriaceae]	Bacteroides	Haemophilus parainfluenzae	Prevotella
16S_rRNA_V4	Classification	Sex_Cameroon_US	37.03	NA	1.67766	1.63698	1.57467	1.56141	1.35962	1.32402	1.28704	1.21767	1.21516	1.20274	Oscillospira	Dialister	Phascolarctobacterium	Coprococcus	[Mogibacteriaceae]	Methanobrevibacter	Lachnospiraceae	Christensenellaceae	Ruminococcus bromii	Clostridia
16S_rRNA_V4	Classification	PosOrNeg_PanCrypto_qPCR	37.11	NA	0.174907	0.167649	0.16338	0.141361	0.140672	0.140267	0.138617	0.135918	0.135444	0.133664	Desulfovibrio D168	Ruminococcus bromii	Clostridiales	[Eubacterium] biforme	Lachnobacterium	Veillonella dispar	Haemophilus parainfluenzae	Lachnospiraceae	Faecalibacterium prausnitzii	Ruminococcus callidus
16S_rRNA_V4	Classification	Total_ANTS_count	37.26	NA	9.0879	7.59657	7.20479	6.92277	6.7204	6.16439	6.07948	5.61081	5.35967	5.26252	Bacteroidales	Rikenellaceae	Odoribacter	CF231	Ruminococcus bromii	Treponema	Mollicutes	RFP12	Blautia	Anaerovibrio
16S_rRNA_V4	Classification	High_Pos_Strongyloides	40.2	NA	0.207914	0.167391	0.162197	0.160087	0.154429	0.148129	0.145707	0.1454	0.142156	0.134113	Veillonella dispar	Coriobacteriaceae	Clostridiaceae	Phascolarctobacterium	Treponema	Faecalibacterium prausnitzii	Lachnospira	Succinivibrio	[Paraprevotellaceae]	Sutterella
16S_rRNA_V4	Classification	Sampling.Site	48.84	NA	1.25003	1.02602	1.0041	0.962138	0.961656	0.943695	0.943025	0.925902	0.904405	0.900732	Rikenellaceae	Bacteroides	S24.7	Prevotella stercorea	[Prevotella]	Treponema	Prevotella	YS2	Bacteroidales	Succinivibrio
16S_rRNA_V4	Classification	High_Pos_PanCrypto	53.98	NA	0.126228	0.0722389	0.0629874	0.0628141	0.0585483	0.0560954	0.0542691	0.0525762	0.0510431	0.048137	Roseburia	Dialister	Prevotella stercorea	Ruminococcaceae	Clostridiaceae	Desulfovibrio D168	Roseburia faecis	CF231	ML615J-28	Methanobrevibacter
16S_rRNA_V4	Regression	IL_5	NA	30.71	75.3505	21.8319	21.2706	13.9535	10.1809	8.70703	8.65988	7.37575	5.2081	3.94318	Prevotella stercorea	Bacteroidales	CF231	Blautia	Prevotella	Bacteroides caccae	Succinivibrio	RFP12	Bacteroides ovatus	Bac
16S_rRNA_V4	Regression	IL_6	NA	23.69	32.9912	15.4995	13.3589	12.0922	9.19833	5.03448	4.89563	4.8262	4.49479	4.39611	Prevotella stercorea	Bacteroidales	Bacteroides caccae	Prevotella	Coprococcus	Lachnospiraceae	Veillonella dispar	Desulfovibrionaceae	Roseburia	Lachnospira
16S_rRNA_V4	Regression	IL_10	NA	16.33	39.8594	15.3246	11.6139	11.2136	6.61047	6.50249	5.70591	4.37204	3.76319	3.6822	Blautia	Prevotella stercorea	RFP12	CF231	Faecalibacterium prausnitzii	Prevotella	Prevotella [sp]	RF16	Desulfovibrio	Ruminococcus gnavus
16S_rRNA_V4	Regression	Age_Cameroon_US	NA	14.31	13.6378	13.5548	13.2949	12.4435	6.15844	4.2337	4.01155	3.57285	3.45871	3.08673	Desulfovibrio	Enterobacteriaceae	Bifidobacterium	Sarcina	Oscillospira	Erysipelotrichaceae	Ruminococcaceae	M2PT2-76	YS2	Escherichia coli
16S_rRNA_V4	Regression	Age_Cameroon	NA	13.94	17.1718	14.7496	11.6556	10.5219	8.16992	5.79643	4.13601	4.0416	3.95538	3.81137	Sarcina	Bifidobacterium	Enterobacteriaceae	Desulfovibrio	Oscillospira	M2PT2-76	Escherichia coli	Erysipelotrichaceae	Alistipes indistinctus	YS2
16S_rRNA_V4	Regression	MIP_1b	NA	9.9	17.2892	14.3683	11.2401	10.2708	5.50154	5.42638	4.89594	4.47457	4.3898	4.27245	Rikenellaceae	[Barnesiellaceae]	Clostridium	Bacteroides caccae	YS2	Phascolarctobacterium	Paraprevotella	Blautia	Prevotella stercorea	Mitsuokella
16S_rRNA_V4	Regression	IL_7	NA	8.93	17.1957	7.82726	5.65058	5.02258	4.47069	4.42344	4.07393	3.31201	3.21768	2.74122	Bacteroides caccae	Coprococcus eutactus	Rikenellaceae	Faecalibacterium prausnitzii	Prevotella stercorea	Odoribacter	CF231	Mitsuokella	Desulfovibrionaceae	WCHB
16S_rRNA_V4	Regression	IL_8	NA	7.16	45.888	16.5525	13.6913	9.63185	6.69073	5.69496	2.80734	2.42483	1.58587	1.46888	CF231	Parabacteroides	Rikenellaceae	RFP12	RF32	Lachnospira	Lachnobacterium	[Paraprevotellaceae]	Enterobacteriaceae	ML615J-28
16S_rRNA_V4	Regression	IL_12p70	NA	6.03	23.9998	8.05792	7.50026	5.6138	5.0402	4.89426	3.79803	3.37301	2.44012	1.96085	Parabacteroides	RF32	Anaeroplasmataceae	Oxalobacteraceae	Clostridium	Ruminococcus callidus	Paraprevotella	Desulfovibrionaceae	Lachnospira	Faecalibacterium prausnitzii
16S_rRNA_V4	Regression	IL_13	NA	2.7	8.38313	7.85369	6.56953	6.4877	6.13359	5.83659	5.65615	4.00727	3.9602	3.38674	Ruminococcus callidus	Odoribacter	Oscillospira	Methanobrevibacter	Bacteroides ovatus	RF16	Bacteroides caccae	Christensenellaceae	Rikenellaceae	Bacteroides
16S_rRNA_V4	Regression	IL_17a	NA	2.4	21.4297	7.32658	6.91658	5.28123	5.24164	4.60448	3.36983	2.49981	2.41871	2.36809	Parabacteroides	RF32	Bacteroides fragilis	Bacteroides caccae	Odoribacter	RFP12	Lachnospira	Haemophilus parainfluenzae	Faecalibacterium prausnitzii	Cetobacterium somerae
16S_rRNA_V4	Regression	IFNg	NA	-1.17	34.098	10.1405	7.08687	5.86092	5.02696	4.79111	4.69718	4.14848	3.69417	3.2962	Parabacteroides	RF32	Anaeroplasmataceae	Oxalobacteraceae	Clostridium	Ruminococcus callidus	Paraprevotella	Desulfovibrionaceae	Lachnospira	Faecalibacterium prausnitzii
16S_rRNA_V4	Regression	IL_21	NA	-3.22	17.3293	6.443	6.01953	5.98038	5.73921	3.82356	3.59239	3.06994	2.60133	2.35354	Bacteroides caccae	Ruminococcus albus	Mogibacterium	[Barnesiellaceae]	Desulfovibrionaceae	Lachnospira	Blautia	Bacteroides fragilis	[Prevotella]	[Cerasicoccaceae]
16S_rRNA_V4	Regression	Fractalkine	NA	-5.84	11.2678	9.57539	6.23481	5.23538	4.54454	3.83307	3.42505	3.12907	2.90662	2.42004	Anaerovibrio	Faecalibacterium prausnitzii	Blautia obeum	Butyrivibrio	Prevotella copri	Ruminococcus bromii	Victivallaceae	Lachnospira	Bacteroides uniformis	Erysipelotrichaceae
16S_rRNA_V4	Regression	IL_1b	NA	-6.73	5.86456	5.57658	4.84221	4.52664	4.0105	3.03345	2.95369	2.4161	2.31672	2.0275	Odoribacter	Coprococcus	Bacteroides uniformis	RFP12	RF16	Parabacteroides	Bacteroides caccae	Bacteroides fragilis	Bacteroides	[Barnesiellaceae]
16S_rRNA_V4	Regression	IL_4	NA	-6.96	11.6709	7.15754	6.36815	4.82764	4.69732	3.47897	2.67152	2.28152	1.92463	1.9022	Faecalibacterium prausnitzii	Christensenellaceae	Clostridiales	Leuconostocaceae	Lachnospira	Ruminococcus callidus	Lactococcus	Ruminococcus gnavus	Enterobacteriaceae	Coprococcus eutactus
16S_rRNA_V4	Regression	MIP_3a	NA	-10.41	8.26894	5.5698	3.37899	3.15808	2.5503	2.38207	2.26552	1.74175	1.42649	1.32489	RF32	Oxalobacteraceae	Ruminococcus bromii	Lachnospira	Paraprevotella	Elusimicrobiaceae	Desulfovibrio	Clostridiaceae	Veillonella parvula	Collinsella aerofaciens
16S_rRNA_V4	Regression	IL_23	NA	-10.55	6.24219	5.9838	5.77809	4.90484	4.34501	3.74833	3.29768	2.65875	2.48981	1.81415	Ruminococcus callidus	Enterobacteriaceae	[Prevotella]	Desulfovibrio	Succinivibrio	WPS[2	Bilophila	Faecalibacterium prausnitzii	RF39	Paraprevotellaceae
16S_rRNA_V4	Regression	IL_2	NA	-14.65	4.04468	3.58245	2.23158	1.665	1.64779	1.31645	1.11872	1.08341	0.959992	0.9167	Bacteroides caccae	Anaerovibrio	Anaerostipes	[Ruminococcus] gnavus	Bacteroides uniformis	Lactobacillus	Bacteroides ovatus	Desulfovibrio	[Barnesiellaceae]	Clostridiales
16S_rRNA_V4	Regression	ITAC	NA	-15.19	11.0452	6.41494	4.91109	3.3137	3.25239	3.14809	3.0436	2.83642	2.13508	2.10864	Elusimicrobiaceae	Alphaproteobacteria	Bacteria	Anaerostipes	Coprococcus	Mollicutes	Lactobacillus	RF39	Bilophila	Coprococcus eutactus
16S_rRNA_V4	Regression	GM_CSF	NA	-16.55	5.27265	4.70574	3.93561	3.12727	2.5022	1.32965	0.877519	0.847316	0.842224	0.748426	Bacteria	Streptococcus	Ruminococcus bromii	Sutterella	Coprococcus	Phascolarctobacterium	Barnesiellaceae	Butyrivibrio	Desulfovibrio	Clostridia
16S_rRNA_V4	Regression	TNFa	NA	-17.33	7.63589	2.77226	2.63987	1.81954	1.76738	1.5823	1.02473	0.820223	0.797105	0.796749	Blautia	Bacteroidales	Ruminococcus	Prevotella stercorea	Veillonella parvula	RFP12	Faecalibacterium prausnitzii	Oribacterium	Turicibacter	CF231
16S_rRNA_V4	Regression	MIP_1a	NA	-51.82	0.194569	2	0.134766	0.122824	0.106965	0.0792324	0.0750218	0.070589	0.068989	0.0631993	RF39	Mitsuokella	Anaeroplasmataceae	Lactobacillus ruminis	Catenibacterium	Parabacteroides	Erysipelotrichaceae	Eubacterium biforme	Bacteroides	Elusimicrobiaceae
16S_rRNA_V4	Regression	Total_Parasites	NA	65.91	0.104932	0.0903311	0.0802615	0.0551945	0.0370176	0.0206553	0.0174514	0.0161508	0.0153253	0.015244	Mollicutes	Odoribacter	Rikenellaceae	Bacteroidales	RFP12	CF231	Ruminobacter	Ruminococcus bromii	Anaerovibrio	Ruminobacter

## Sheet: S8
Table S8. Pathway maps from shotgun data for taxa identified in RFC analysis on subsistence. The subsistence group most enriched in a pathway predicted from RFC taxa is indicated, along with the KEGG pathways name.
md_var	variable	LogHighestMean	LogLDAScore	WilcoxRes	fdr_res	mean_value	stars	Significant	MostSignificant	sig_md_var	Class	ClassGroup	VarName	ClassGroupAbbr
Pastoralist	path:map00860	3.73295	2.99282	1.97046e-11	7.23158e-09	1.28722	***	TRUE	TRUE	Pastoralist	Metabolism; Metabolism of cofactors and vitamins	Metabolism	Porphyrin and chlorophyll metabolism	Metabolism
Hunter-Gatherer	path:map03020	3.69435	2.70819	1.97076e-10	3.61634e-08	0.482748	***	TRUE	TRUE	Hunter-Gatherer	Genetic Information Processing; Transcription	Genetic Information Processing	RNA polymerase	GIP
Pastoralist	path:map00140	2.58965	2.2101	2.59326e-09	3.17242e-07	1.03093	***	TRUE	TRUE	Pastoralist	Metabolism; Lipid metabolism	Metabolism	Steroid hormone biosynthesis	Metabolism
Hunter-Gatherer	path:map00230	4.49092	3.05664	6.17923e-09	5.66944e-07	0.348217	***	TRUE	TRUE	Hunter-Gatherer	Metabolism; Nucleotide metabolism	Metabolism	Purine metabolism	Metabolism
Hunter-Gatherer	path:map05134	3.68204	2.70831	1.67544e-08	1.22977e-06	0.554877	***	TRUE	TRUE	Hunter-Gatherer	Human Diseases; Infectious diseases: Bacterial	Human Diseases	Legionellosis	Human Diseases
Pastoralist	path:map00940	3.377	2.61045	2.25993e-08	1.38232e-06	1.07793	***	TRUE	TRUE	Pastoralist	Metabolism; Biosynthesis of other secondary metabolites	Metabolism	Phenylpropanoid biosynthesis	Metabolism
Pastoralist	path:map00460	3.49026	2.57719	1.38791e-07	7.27661e-06	1.00294	***	TRUE	TRUE	Pastoralist	Metabolism; Metabolism of other amino acids	Metabolism	Cyanoamino acid metabolism	Metabolism
Hunter-Gatherer	path:map04212	3.43737	2.41222	2.30489e-07	9.61173e-06	0.379942	***	TRUE	TRUE	Hunter-Gatherer	Organismal Systems; Aging	Organismal Systems	Longevity regulating pathway - worm	Organismal Systems
Hunter-Gatherer	path:map04213	3.62648	2.48684	2.3571e-07	9.61173e-06	0.104115	***	TRUE	TRUE	Hunter-Gatherer	Organismal Systems; Aging	Organismal Systems	Longevity regulating pathway - multiple species	Organismal Systems
Hunter-Gatherer	path:map00970	4.80708	3.67015	1.22577e-06	4.49858e-05	0.459842	***	TRUE	TRUE	Hunter-Gatherer	Genetic Information Processing; Translation	Genetic Information Processing	Aminoacyl-tRNA biosynthesis	GIP
Hunter-Gatherer	path:map00020	3.5426	2.24185	1.77791e-06	5.03313e-05	0.142517	***	TRUE	TRUE	Hunter-Gatherer	Metabolism; Carbohydrate metabolism	Metabolism	Citrate cycle (TCA cycle)	Metabolism
Hunter-Gatherer	path:map03010	4.53235	3.52647	1.78285e-06	5.03313e-05	0.524997	***	TRUE	TRUE	Hunter-Gatherer	Genetic Information Processing; Translation	Genetic Information Processing	Ribosome	GIP
Pastoralist	path:map00052	4.06764	3.1819	1.65187e-06	5.03313e-05	1.17482	***	TRUE	TRUE	Pastoralist	Metabolism; Carbohydrate metabolism	Metabolism	Galactose metabolism	Metabolism
Hunter-Gatherer	path:map00720	3.74789	2.32879	3.69972e-06	9.69855e-05	0.301148	***	TRUE	TRUE	Hunter-Gatherer	Metabolism; Energy metabolism	Metabolism	Carbon fixation pathways in prokaryotes	Metabolism
Hunter-Gatherer	path:map00710	3.52673	2.26118	4.48729e-06	0.000109789	0.366074	***	TRUE	TRUE	Hunter-Gatherer	Metabolism; Energy metabolism	Metabolism	Carbon fixation in photosynthetic organisms	Metabolism
Hunter-Gatherer	path:map00240	4.39267	3.0123	9.56346e-06	0.00019968	0.361217	***	TRUE	TRUE	Hunter-Gatherer	Metabolism; Nucleotide metabolism	Metabolism	Pyrimidine metabolism	Metabolism
Hunter-Gatherer	path:map05152	3.37873	2.21933	9.64678e-06	0.00019968	0.266188	***	TRUE	TRUE	Hunter-Gatherer	Human Diseases; Infectious diseases: Bacterial	Human Diseases	Tuberculosis	Human Diseases
Pastoralist	path:map00600	3.70008	2.94727	9.79356e-06	0.00019968	0.993342	***	TRUE	TRUE	Pastoralist	Metabolism; Lipid metabolism	Metabolism	Sphingolipid metabolism	Metabolism
Pastoralist	path:map00511	4.07837	3.351	1.09728e-05	0.000211948	1.08218	***	TRUE	TRUE	Pastoralist	Metabolism; Glycan Biosynthesis and Metabolism	Metabolism	Other glycan degradation	Metabolism
Pastoralist	path:map00500	4.19098	2.89865	2.33455e-05	0.000428391	0.433549	***	TRUE	TRUE	Pastoralist	Metabolism; Carbohydrate metabolism	Metabolism	Starch and sucrose metabolism	Metabolism
Hunter-Gatherer	path:map00680	3.50404	2.0787	2.88026e-05	0.00050336	0.271297	***	TRUE	TRUE	Hunter-Gatherer	Metabolism; Energy metabolism	Metabolism	Methane metabolism	Metabolism
Pastoralist	path:map00910	3.67036	2.30047	3.28095e-05	0.000547322	0.331378	***	TRUE	TRUE	Pastoralist	Metabolism; Energy metabolism	Metabolism	Nitrogen metabolism	Metabolism
Agropastoralist	path:map00525	2.99185	2.03085	3.53672e-05	0.000564337	0.205601	***	TRUE	TRUE	Agropastoralist	Metabolism; Biosynthesis of other secondary metabolites	Metabolism	Acarbose and validamycin biosynthesis	Metabolism
Hunter-Gatherer	path:map05169	0	2.09434	4.00871e-05	0.000565845	-0.0611525	***	TRUE	TRUE	Hunter-Gatherer	Human Diseases; Infectious diseases: Viral	Human Diseases	Epstein-Barr virus infection	Human Diseases
Hunter-Gatherer	path:map05416	0	2.00397	4.00871e-05	0.000565845	-0.0611525	***	TRUE	TRUE	Hunter-Gatherer	Human Diseases; Cardiovascular Diseases	Human Diseases	Viral myocarditis	Human Diseases
Pastoralist	path:map00561	3.32765	2.07519	3.74716e-05	0.000565845	0.50971	***	TRUE	TRUE	Pastoralist	Metabolism; Lipid metabolism	Metabolism	Glycerolipid metabolism	Metabolism
Pastoralist	path:map00564	3.6601	2.41679	7.23895e-05	0.000983961	0.66121	***	TRUE	TRUE	Pastoralist	Metabolism; Lipid metabolism	Metabolism	Glycerophospholipid metabolism	Metabolism
Hunter-Gatherer	path:map00983	3.54427	2.16473	9.72159e-05	0.00127422	0.171066	**	TRUE	TRUE	Hunter-Gatherer	Metabolism; Xenobiotics Biodegradation and Metabolism	Metabolism	Drug metabolism - other enzymes	Metabolism
Pastoralist	path:map04142	3.22427	2.62285	0.000185608	0.0023489	1.16843	**	TRUE	TRUE	Pastoralist	Cellular Processes; Transport and Catabolism	Cellular Processes	Lysosome	Cellular Processes
Pastoralist	path:map00920	3.25456	2.21798	0.000222274	0.00271916	0.167063	**	TRUE	TRUE	Pastoralist	Metabolism; Energy metabolism	Metabolism	Sulfur metabolism	Metabolism
Hunter-Gatherer	path:map03060	3.83862	2.36398	0.000335021	0.00396622	0.136522	**	TRUE	TRUE	Hunter-Gatherer	Genetic Information Processing; Folding, sorting and degradation	Genetic Information Processing	Protein export	GIP
Pastoralist	path:map00280	2.86975	2.04606	0.000515792	0.00591548	0.269409	**	TRUE	TRUE	Pastoralist	Metabolism; Amino acid metabolism	Metabolism	Valine, leucine and isoleucine degradation	Metabolism
Hunter-Gatherer	path:map05145	0	2.06153	0.000576706	0.00641367	-0.0624944	**	TRUE	TRUE	Hunter-Gatherer	Human Diseases; Infectious Diseases	Human Diseases	Toxoplasmosis	Human Diseases
Hunter-Gatherer	path:map01200	4.11454	2.53444	0.000745053	0.00804219	0.329425	**	TRUE	TRUE	Hunter-Gatherer		NA	Carbon metabolism	NA
Pastoralist	path:map02020	4.22863	3.15493	0.000876479	0.00919051	0.20601	**	TRUE	TRUE	Pastoralist	Environmental Information Processing; Signal transduction	Environmental Information Processing	Two-component system	EIP
Pastoralist	path:map04122	3.49235	2.42827	0.00094449	0.00962855	0.768525	**	TRUE	TRUE	Pastoralist	Genetic Information Processing; Folding, sorting and degradation	Genetic Information Processing	Sulfur relay system	GIP
Pastoralist	path:map00780	3.46888	2.45981	0.000993751	0.00985694	0.946615	**	TRUE	TRUE	Pastoralist	Metabolism; Metabolism of cofactors and vitamins	Metabolism	Biotin metabolism	Metabolism
Agropastoralist	path:map00521	3.39787	2.14743	0.00112969	0.0103649	0.258376	*	TRUE	TRUE	Agropastoralist	Metabolism; Biosynthesis of other secondary metabolites	Metabolism	Streptomycin biosynthesis	Metabolism
Hunter-Gatherer	path:map00450	3.76902	2.4005	0.00111638	0.0103649	0.205857	*	TRUE	TRUE	Hunter-Gatherer	Metabolism; Metabolism of other amino acids	Metabolism	Selenocompound metabolism	Metabolism
Hunter-Gatherer	path:map03420	4.30647	2.86106	0.00108777	0.0103649	0.21041	*	TRUE	TRUE	Hunter-Gatherer	Genetic Information Processing; Replication and repair	Genetic Information Processing	Nucleotide excision repair	GIP
Pastoralist	path:map00310	3.08543	2.29687	0.00175792	0.0157355	0.660439	*	TRUE	TRUE	Pastoralist	Metabolism; Amino acid metabolism	Metabolism	Lysine degradation	Metabolism
Pastoralist	path:map01501	3.86706	2.75985	0.00196106	0.0171359	0.622145	*	TRUE	TRUE	Pastoralist	Human Diseases; Drug resistance: Antimicrobial	Human Diseases	beta-Lactam resistance	Human Diseases
Pastoralist	path:map00520	4.2161	2.76893	0.002157	0.0179913	0.486931	*	TRUE	TRUE	Pastoralist	Metabolism; Carbohydrate metabolism	Metabolism	Amino sugar and nucleotide sugar metabolism	Metabolism
Pastoralist	path:map01503	3.57635	2.74978	0.00213867	0.0179913	0.827782	*	TRUE	TRUE	Pastoralist	Human Diseases; Drug resistance: Antimicrobial	Human Diseases	Cationic antimicrobial peptide (CAMP) resistance	Human Diseases
Pastoralist	path:map00340	3.47325	2.43888	0.00225454	0.018387	0.502294	*	TRUE	TRUE	Pastoralist	Metabolism; Amino acid metabolism	Metabolism	Histidine metabolism	Metabolism
Pastoralist	path:map00603	3.1476	2.19821	0.00265441	0.0211775	0.535591	*	TRUE	TRUE	Pastoralist	Metabolism; Glycan biosynthesis and metabolism	Metabolism	Glycosphingolipid biosynthesis - globo and isoglobo series	Metabolism
Agropastoralist	path:map04112	4.11777	2.50004	0.00300949	0.0234997	0.184202	*	TRUE	TRUE	Agropastoralist	Cellular Processes; Cell growth and death	Cellular Processes	Cell cycle - Caulobacter	Cellular Processes
Pastoralist	path:map00630	3.54097	2.31618	0.00324125	0.024782	0.530437	*	TRUE	TRUE	Pastoralist	Metabolism; Carbohydrate metabolism	Metabolism	Glyoxylate and dicarboxylate metabolism	Metabolism
Agropastoralist	path:map00523	3.26898	2.09177	0.00335468	0.0251259	0.239862	*	TRUE	TRUE	Agropastoralist	Metabolism; Metabolism of terpenoids and polyketides	Metabolism	Polyketide sugar unit biosynthesis	Metabolism
Agropastoralist	path:map00900	3.56481	2.18053	0.00417803	0.0306667	0.223698	*	TRUE	TRUE	Agropastoralist	Metabolism; Metabolism of terpenoids and polyketides	Metabolism	Terpenoid backbone biosynthesis	Metabolism
Pastoralist	path:map00513	2.75552	2.06056	0.00554977	0.0393665	0.880154	*	TRUE	TRUE	Pastoralist	Metabolism; Glycan biosynthesis and metabolism	Metabolism	Various types of N-glycan biosynthesis	Metabolism
Pastoralist	path:map00604	2.75484	2.06067	0.00557782	0.0393665	0.880906	*	TRUE	TRUE	Pastoralist	Metabolism; Glycan biosynthesis and metabolism	Metabolism	Glycosphingolipid biosynthesis - ganglio series	Metabolism
Agropastoralist	path:map03018	4.29682	2.79021	0.00599877	0.0415386	0.135045	*	TRUE	TRUE	Agropastoralist	Genetic Information Processing; Folding, sorting and degradation	Genetic Information Processing	RNA degradation	GIP
Hunter-Gatherer	path:map03440	4.26528	2.6233	0.0066506	0.0451994	0.189123	*	TRUE	TRUE	Hunter-Gatherer	Genetic Information Processing; Replication and repair	Genetic Information Processing	Homologous recombination	GIP
Agropastoralist	path:map00550	4.09905	2.47747	0.00939841	0.062713	0.233559		FALSE	FALSE	NA	NA	NA	Peptidoglycan biosynthesis	NA
Agropastoralist	path:map01130	4.51818	2.64962	0.0115844	0.0759192	0.168259		FALSE	FALSE	NA	NA	NA	Biosynthesis of antibiotics	NA
Pastoralist	path:map00640	3.57164	2.28375	0.0153125	0.098591	0.366438		FALSE	FALSE	NA	NA	NA	Propanoate metabolism	NA
Pastoralist	path:map01100	5.20296	3.28104	0.0165289	0.102815	0.220717		FALSE	FALSE	NA	NA	NA	Metabolic pathways	NA
Pastoralist	path:map03410	3.76613	2.16615	0.0162507	0.102815	0.382757		FALSE	FALSE	NA	NA	NA	Base excision repair	NA
Agropastoralist	path:map00250	4.09144	2.45009	0.0193653	0.118451	0.00290509		FALSE	FALSE	NA	NA	NA	Alanine, aspartate and glutamate metabolism	NA
Agropastoralist	path:map00051	3.94024	2.54632	0.0252715	0.152043	0.192389		FALSE	FALSE	NA	NA	NA	Fructose and mannose metabolism	NA
Pastoralist	path:map02010	4.70537	3.3828	0.0355045	0.210164	0.482123		FALSE	FALSE	NA	NA	NA	ABC transporters	NA
Pastoralist	path:map00040	3.88422	2.55325	0.0416637	0.242708	0.333071		FALSE	FALSE	NA	NA	NA	Pentose and glucuronate interconversions	NA
Hunter-Gatherer	path:map00521	NA	NA	NA	NA	-0.070274	NA	TRUE	NA	Agropastoralist	Metabolism; Biosynthesis of other secondary metabolites	Metabolism	Streptomycin biosynthesis	Metabolism
Hunter-Gatherer	path:map00523	NA	NA	NA	NA	-0.0243306	NA	TRUE	NA	Agropastoralist	Metabolism; Metabolism of terpenoids and polyketides	Metabolism	Polyketide sugar unit biosynthesis	Metabolism
Hunter-Gatherer	path:map00525	NA	NA	NA	NA	0.111164	NA	TRUE	NA	Agropastoralist	Metabolism; Biosynthesis of other secondary metabolites	Metabolism	Acarbose and validamycin biosynthesis	Metabolism
Hunter-Gatherer	path:map00900	NA	NA	NA	NA	0.0129851	NA	TRUE	NA	Agropastoralist	Metabolism; Metabolism of terpenoids and polyketides	Metabolism	Terpenoid backbone biosynthesis	Metabolism
Hunter-Gatherer	path:map03018	NA	NA	NA	NA	0.124006	NA	TRUE	NA	Agropastoralist	Genetic Information Processing; Folding, sorting and degradation	Genetic Information Processing	RNA degradation	GIP
Hunter-Gatherer	path:map04112	NA	NA	NA	NA	0.110928	NA	TRUE	NA	Agropastoralist	Cellular Processes; Cell growth and death	Cellular Processes	Cell cycle - Caulobacter	Cellular Processes
Pastoralist	path:map00521	NA	NA	NA	NA	-0.378481	NA	TRUE	NA	Agropastoralist	Metabolism; Biosynthesis of other secondary metabolites	Metabolism	Streptomycin biosynthesis	Metabolism
Pastoralist	path:map00523	NA	NA	NA	NA	-0.381367	NA	TRUE	NA	Agropastoralist	Metabolism; Metabolism of terpenoids and polyketides	Metabolism	Polyketide sugar unit biosynthesis	Metabolism
Pastoralist	path:map00525	NA	NA	NA	NA	-0.718929	NA	TRUE	NA	Agropastoralist	Metabolism; Biosynthesis of other secondary metabolites	Metabolism	Acarbose and validamycin biosynthesis	Metabolism
Pastoralist	path:map00900	NA	NA	NA	NA	-0.307739	NA	TRUE	NA	Agropastoralist	Metabolism; Metabolism of terpenoids and polyketides	Metabolism	Terpenoid backbone biosynthesis	Metabolism
Pastoralist	path:map03018	NA	NA	NA	NA	-0.421772	NA	TRUE	NA	Agropastoralist	Genetic Information Processing; Folding, sorting and degradation	Genetic Information Processing	RNA degradation	GIP
Pastoralist	path:map04112	NA	NA	NA	NA	-0.202427	NA	TRUE	NA	Agropastoralist	Cellular Processes; Cell growth and death	Cellular Processes	Cell cycle - Caulobacter	Cellular Processes
Agropastoralist	path:map00020	NA	NA	NA	NA	-0.0628662	NA	TRUE	NA	Hunter-Gatherer	Metabolism; Carbohydrate metabolism	Metabolism	Citrate cycle (TCA cycle)	Metabolism
Agropastoralist	path:map00230	NA	NA	NA	NA	0.143202	NA	TRUE	NA	Hunter-Gatherer	Metabolism; Nucleotide metabolism	Metabolism	Purine metabolism	Metabolism
Agropastoralist	path:map00240	NA	NA	NA	NA	0.0835096	NA	TRUE	NA	Hunter-Gatherer	Metabolism; Nucleotide metabolism	Metabolism	Pyrimidine metabolism	Metabolism
Agropastoralist	path:map00450	NA	NA	NA	NA	0.002742	NA	TRUE	NA	Hunter-Gatherer	Metabolism; Metabolism of other amino acids	Metabolism	Selenocompound metabolism	Metabolism
Agropastoralist	path:map00680	NA	NA	NA	NA	-0.155004	NA	TRUE	NA	Hunter-Gatherer	Metabolism; Energy metabolism	Metabolism	Methane metabolism	Metabolism
Agropastoralist	path:map00710	NA	NA	NA	NA	0.0557336	NA	TRUE	NA	Hunter-Gatherer	Metabolism; Energy metabolism	Metabolism	Carbon fixation in photosynthetic organisms	Metabolism
Agropastoralist	path:map00720	NA	NA	NA	NA	-0.0932216	NA	TRUE	NA	Hunter-Gatherer	Metabolism; Energy metabolism	Metabolism	Carbon fixation pathways in prokaryotes	Metabolism
Agropastoralist	path:map00970	NA	NA	NA	NA	0.03326	NA	TRUE	NA	Hunter-Gatherer	Genetic Information Processing; Translation	Genetic Information Processing	Aminoacyl-tRNA biosynthesis	GIP
Agropastoralist	path:map00983	NA	NA	NA	NA	0.0368817	NA	TRUE	NA	Hunter-Gatherer	Metabolism; Xenobiotics Biodegradation and Metabolism	Metabolism	Drug metabolism - other enzymes	Metabolism
Agropastoralist	path:map01200	NA	NA	NA	NA	-0.187164	NA	TRUE	NA	Hunter-Gatherer		NA	Carbon metabolism	NA
Agropastoralist	path:map03010	NA	NA	NA	NA	-0.00681631	NA	TRUE	NA	Hunter-Gatherer	Genetic Information Processing; Translation	Genetic Information Processing	Ribosome	GIP
Agropastoralist	path:map03020	NA	NA	NA	NA	0.081537	NA	TRUE	NA	Hunter-Gatherer	Genetic Information Processing; Transcription	Genetic Information Processing	RNA polymerase	GIP
Agropastoralist	path:map03060	NA	NA	NA	NA	0.0152215	NA	TRUE	NA	Hunter-Gatherer	Genetic Information Processing; Folding, sorting and degradation	Genetic Information Processing	Protein export	GIP
Agropastoralist	path:map03420	NA	NA	NA	NA	-0.0223387	NA	TRUE	NA	Hunter-Gatherer	Genetic Information Processing; Replication and repair	Genetic Information Processing	Nucleotide excision repair	GIP
Agropastoralist	path:map03440	NA	NA	NA	NA	0.133194	NA	TRUE	NA	Hunter-Gatherer	Genetic Information Processing; Replication and repair	Genetic Information Processing	Homologous recombination	GIP
Agropastoralist	path:map04212	NA	NA	NA	NA	-0.0802263	NA	TRUE	NA	Hunter-Gatherer	Organismal Systems; Aging	Organismal Systems	Longevity regulating pathway - worm	Organismal Systems
Agropastoralist	path:map04213	NA	NA	NA	NA	-0.0616906	NA	TRUE	NA	Hunter-Gatherer	Organismal Systems; Aging	Organismal Systems	Longevity regulating pathway - multiple species	Organismal Systems
Agropastoralist	path:map05134	NA	NA	NA	NA	-0.0226852	NA	TRUE	NA	Hunter-Gatherer	Human Diseases; Infectious diseases: Bacterial	Human Diseases	Legionellosis	Human Diseases
Agropastoralist	path:map05145	NA	NA	NA	NA	-0.0884492	NA	TRUE	NA	Hunter-Gatherer	Human Diseases; Infectious Diseases	Human Diseases	Toxoplasmosis	Human Diseases
Agropastoralist	path:map05152	NA	NA	NA	NA	-0.0622081	NA	TRUE	NA	Hunter-Gatherer	Human Diseases; Infectious diseases: Bacterial	Human Diseases	Tuberculosis	Human Diseases
Agropastoralist	path:map05169	NA	NA	NA	NA	-0.0893074	NA	TRUE	NA	Hunter-Gatherer	Human Diseases; Infectious diseases: Viral	Human Diseases	Epstein-Barr virus infection	Human Diseases
Agropastoralist	path:map05416	NA	NA	NA	NA	-0.0893074	NA	TRUE	NA	Hunter-Gatherer	Human Diseases; Cardiovascular Diseases	Human Diseases	Viral myocarditis	Human Diseases
Pastoralist	path:map00020	NA	NA	NA	NA	-0.553571	NA	TRUE	NA	Hunter-Gatherer	Metabolism; Carbohydrate metabolism	Metabolism	Citrate cycle (TCA cycle)	Metabolism
Pastoralist	path:map00230	NA	NA	NA	NA	-0.771516	NA	TRUE	NA	Hunter-Gatherer	Metabolism; Nucleotide metabolism	Metabolism	Purine metabolism	Metabolism
Pastoralist	path:map00240	NA	NA	NA	NA	-0.729067	NA	TRUE	NA	Hunter-Gatherer	Metabolism; Nucleotide metabolism	Metabolism	Pyrimidine metabolism	Metabolism
Pastoralist	path:map00450	NA	NA	NA	NA	-0.417634	NA	TRUE	NA	Hunter-Gatherer	Metabolism; Metabolism of other amino acids	Metabolism	Selenocompound metabolism	Metabolism
Pastoralist	path:map00680	NA	NA	NA	NA	-0.239078	NA	TRUE	NA	Hunter-Gatherer	Metabolism; Energy metabolism	Metabolism	Methane metabolism	Metabolism
Pastoralist	path:map00710	NA	NA	NA	NA	-0.823818	NA	TRUE	NA	Hunter-Gatherer	Metabolism; Energy metabolism	Metabolism	Carbon fixation in photosynthetic organisms	Metabolism
Pastoralist	path:map00720	NA	NA	NA	NA	-0.362302	NA	TRUE	NA	Hunter-Gatherer	Metabolism; Energy metabolism	Metabolism	Carbon fixation pathways in prokaryotes	Metabolism
Pastoralist	path:map00970	NA	NA	NA	NA	-0.69899	NA	TRUE	NA	Hunter-Gatherer	Genetic Information Processing; Translation	Genetic Information Processing	Aminoacyl-tRNA biosynthesis	GIP
Pastoralist	path:map00983	NA	NA	NA	NA	-0.459111	NA	TRUE	NA	Hunter-Gatherer	Metabolism; Xenobiotics Biodegradation and Metabolism	Metabolism	Drug metabolism - other enzymes	Metabolism
Pastoralist	path:map01200	NA	NA	NA	NA	-0.348952	NA	TRUE	NA	Hunter-Gatherer		NA	Carbon metabolism	NA
Pastoralist	path:map03010	NA	NA	NA	NA	-0.868278	NA	TRUE	NA	Hunter-Gatherer	Genetic Information Processing; Translation	Genetic Information Processing	Ribosome	GIP
Pastoralist	path:map03020	NA	NA	NA	NA	-0.959235	NA	TRUE	NA	Hunter-Gatherer	Genetic Information Processing; Transcription	Genetic Information Processing	RNA polymerase	GIP
Pastoralist	path:map03060	NA	NA	NA	NA	-0.482884	NA	TRUE	NA	Hunter-Gatherer	Genetic Information Processing; Folding, sorting and degradation	Genetic Information Processing	Protein export	GIP
Pastoralist	path:map03420	NA	NA	NA	NA	-0.284045	NA	TRUE	NA	Hunter-Gatherer	Genetic Information Processing; Replication and repair	Genetic Information Processing	Nucleotide excision repair	GIP
Pastoralist	path:map03440	NA	NA	NA	NA	-0.315057	NA	TRUE	NA	Hunter-Gatherer	Genetic Information Processing; Replication and repair	Genetic Information Processing	Homologous recombination	GIP
Pastoralist	path:map04212	NA	NA	NA	NA	-0.524571	NA	TRUE	NA	Hunter-Gatherer	Organismal Systems; Aging	Organismal Systems	Longevity regulating pathway - worm	Organismal Systems
Pastoralist	path:map04213	NA	NA	NA	NA	-0.311374	NA	TRUE	NA	Hunter-Gatherer	Organismal Systems; Aging	Organismal Systems	Longevity regulating pathway - multiple species	Organismal Systems
Pastoralist	path:map05134	NA	NA	NA	NA	-0.585778	NA	TRUE	NA	Hunter-Gatherer	Human Diseases; Infectious diseases: Bacterial	Human Diseases	Legionellosis	Human Diseases
Pastoralist	path:map05145	NA	NA	NA	NA	-0.0975787	NA	TRUE	NA	Hunter-Gatherer	Human Diseases; Infectious Diseases	Human Diseases	Toxoplasmosis	Human Diseases
Pastoralist	path:map05152	NA	NA	NA	NA	-0.36904	NA	TRUE	NA	Hunter-Gatherer	Human Diseases; Infectious diseases: Bacterial	Human Diseases	Tuberculosis	Human Diseases
Pastoralist	path:map05169	NA	NA	NA	NA	-0.0978789	NA	TRUE	NA	Hunter-Gatherer	Human Diseases; Infectious diseases: Viral	Human Diseases	Epstein-Barr virus infection	Human Diseases
Pastoralist	path:map05416	NA	NA	NA	NA	-0.0978789	NA	TRUE	NA	Hunter-Gatherer	Human Diseases; Cardiovascular Diseases	Human Diseases	Viral myocarditis	Human Diseases
Agropastoralist	path:map00052	NA	NA	NA	NA	0.0314374	NA	TRUE	NA	Pastoralist	Metabolism; Carbohydrate metabolism	Metabolism	Galactose metabolism	Metabolism
Agropastoralist	path:map00140	NA	NA	NA	NA	-0.160037	NA	TRUE	NA	Pastoralist	Metabolism; Lipid metabolism	Metabolism	Steroid hormone biosynthesis	Metabolism
Agropastoralist	path:map00280	NA	NA	NA	NA	-0.181405	NA	TRUE	NA	Pastoralist	Metabolism; Amino acid metabolism	Metabolism	Valine, leucine and isoleucine degradation	Metabolism
Agropastoralist	path:map00310	NA	NA	NA	NA	-0.144899	NA	TRUE	NA	Pastoralist	Metabolism; Amino acid metabolism	Metabolism	Lysine degradation	Metabolism
Agropastoralist	path:map00340	NA	NA	NA	NA	-0.198337	NA	TRUE	NA	Pastoralist	Metabolism; Amino acid metabolism	Metabolism	Histidine metabolism	Metabolism
Agropastoralist	path:map00460	NA	NA	NA	NA	0.0878017	NA	TRUE	NA	Pastoralist	Metabolism; Metabolism of other amino acids	Metabolism	Cyanoamino acid metabolism	Metabolism
Agropastoralist	path:map00500	NA	NA	NA	NA	0.24092	NA	TRUE	NA	Pastoralist	Metabolism; Carbohydrate metabolism	Metabolism	Starch and sucrose metabolism	Metabolism
Agropastoralist	path:map00511	NA	NA	NA	NA	0.000713031	NA	TRUE	NA	Pastoralist	Metabolism; Glycan Biosynthesis and Metabolism	Metabolism	Other glycan degradation	Metabolism
Agropastoralist	path:map00513	NA	NA	NA	NA	-0.0576411	NA	TRUE	NA	Pastoralist	Metabolism; Glycan biosynthesis and metabolism	Metabolism	Various types of N-glycan biosynthesis	Metabolism
Agropastoralist	path:map00520	NA	NA	NA	NA	0.0927057	NA	TRUE	NA	Pastoralist	Metabolism; Carbohydrate metabolism	Metabolism	Amino sugar and nucleotide sugar metabolism	Metabolism
Agropastoralist	path:map00561	NA	NA	NA	NA	0.188605	NA	TRUE	NA	Pastoralist	Metabolism; Lipid metabolism	Metabolism	Glycerolipid metabolism	Metabolism
Agropastoralist	path:map00564	NA	NA	NA	NA	0.078801	NA	TRUE	NA	Pastoralist	Metabolism; Lipid metabolism	Metabolism	Glycerophospholipid metabolism	Metabolism
Agropastoralist	path:map00600	NA	NA	NA	NA	0.0520305	NA	TRUE	NA	Pastoralist	Metabolism; Lipid metabolism	Metabolism	Sphingolipid metabolism	Metabolism
Agropastoralist	path:map00603	NA	NA	NA	NA	0.148753	NA	TRUE	NA	Pastoralist	Metabolism; Glycan biosynthesis and metabolism	Metabolism	Glycosphingolipid biosynthesis - globo and isoglobo series	Metabolism
Agropastoralist	path:map00604	NA	NA	NA	NA	-0.0586365	NA	TRUE	NA	Pastoralist	Metabolism; Glycan biosynthesis and metabolism	Metabolism	Glycosphingolipid biosynthesis - ganglio series	Metabolism
Agropastoralist	path:map00630	NA	NA	NA	NA	-0.166938	NA	TRUE	NA	Pastoralist	Metabolism; Carbohydrate metabolism	Metabolism	Glyoxylate and dicarboxylate metabolism	Metabolism
Agropastoralist	path:map00780	NA	NA	NA	NA	-0.117593	NA	TRUE	NA	Pastoralist	Metabolism; Metabolism of cofactors and vitamins	Metabolism	Biotin metabolism	Metabolism
Agropastoralist	path:map00860	NA	NA	NA	NA	0.00713792	NA	TRUE	NA	Pastoralist	Metabolism; Metabolism of cofactors and vitamins	Metabolism	Porphyrin and chlorophyll metabolism	Metabolism
Agropastoralist	path:map00910	NA	NA	NA	NA	0.138766	NA	TRUE	NA	Pastoralist	Metabolism; Energy metabolism	Metabolism	Nitrogen metabolism	Metabolism
Agropastoralist	path:map00920	NA	NA	NA	NA	-0.047192	NA	TRUE	NA	Pastoralist	Metabolism; Energy metabolism	Metabolism	Sulfur metabolism	Metabolism
Agropastoralist	path:map00940	NA	NA	NA	NA	0.0946588	NA	TRUE	NA	Pastoralist	Metabolism; Biosynthesis of other secondary metabolites	Metabolism	Phenylpropanoid biosynthesis	Metabolism
Agropastoralist	path:map01501	NA	NA	NA	NA	0.0350218	NA	TRUE	NA	Pastoralist	Human Diseases; Drug resistance: Antimicrobial	Human Diseases	beta-Lactam resistance	Human Diseases
Agropastoralist	path:map01503	NA	NA	NA	NA	-0.024093	NA	TRUE	NA	Pastoralist	Human Diseases; Drug resistance: Antimicrobial	Human Diseases	Cationic antimicrobial peptide (CAMP) resistance	Human Diseases
Agropastoralist	path:map02020	NA	NA	NA	NA	-0.119289	NA	TRUE	NA	Pastoralist	Environmental Information Processing; Signal transduction	Environmental Information Processing	Two-component system	EIP
Agropastoralist	path:map04122	NA	NA	NA	NA	-0.112102	NA	TRUE	NA	Pastoralist	Genetic Information Processing; Folding, sorting and degradation	Genetic Information Processing	Sulfur relay system	GIP
Agropastoralist	path:map04142	NA	NA	NA	NA	-0.167473	NA	TRUE	NA	Pastoralist	Cellular Processes; Transport and Catabolism	Cellular Processes	Lysosome	Cellular Processes
Hunter-Gatherer	path:map00052	NA	NA	NA	NA	-0.299724	NA	TRUE	NA	Pastoralist	Metabolism; Carbohydrate metabolism	Metabolism	Galactose metabolism	Metabolism
Hunter-Gatherer	path:map00140	NA	NA	NA	NA	-0.268423	NA	TRUE	NA	Pastoralist	Metabolism; Lipid metabolism	Metabolism	Steroid hormone biosynthesis	Metabolism
Hunter-Gatherer	path:map00280	NA	NA	NA	NA	-0.0958177	NA	TRUE	NA	Pastoralist	Metabolism; Amino acid metabolism	Metabolism	Valine, leucine and isoleucine degradation	Metabolism
Hunter-Gatherer	path:map00310	NA	NA	NA	NA	-0.0566461	NA	TRUE	NA	Pastoralist	Metabolism; Amino acid metabolism	Metabolism	Lysine degradation	Metabolism
Hunter-Gatherer	path:map00340	NA	NA	NA	NA	-0.0140333	NA	TRUE	NA	Pastoralist	Metabolism; Amino acid metabolism	Metabolism	Histidine metabolism	Metabolism
Hunter-Gatherer	path:map00460	NA	NA	NA	NA	-0.332505	NA	TRUE	NA	Pastoralist	Metabolism; Metabolism of other amino acids	Metabolism	Cyanoamino acid metabolism	Metabolism
Hunter-Gatherer	path:map00500	NA	NA	NA	NA	-0.284837	NA	TRUE	NA	Pastoralist	Metabolism; Carbohydrate metabolism	Metabolism	Starch and sucrose metabolism	Metabolism
Hunter-Gatherer	path:map00511	NA	NA	NA	NA	-0.283455	NA	TRUE	NA	Pastoralist	Metabolism; Glycan Biosynthesis and Metabolism	Metabolism	Other glycan degradation	Metabolism
Hunter-Gatherer	path:map00513	NA	NA	NA	NA	-0.140372	NA	TRUE	NA	Pastoralist	Metabolism; Glycan biosynthesis and metabolism	Metabolism	Various types of N-glycan biosynthesis	Metabolism
Hunter-Gatherer	path:map00520	NA	NA	NA	NA	-0.186312	NA	TRUE	NA	Pastoralist	Metabolism; Carbohydrate metabolism	Metabolism	Amino sugar and nucleotide sugar metabolism	Metabolism
Hunter-Gatherer	path:map00561	NA	NA	NA	NA	-0.229725	NA	TRUE	NA	Pastoralist	Metabolism; Lipid metabolism	Metabolism	Glycerolipid metabolism	Metabolism
Hunter-Gatherer	path:map00564	NA	NA	NA	NA	-0.273491	NA	TRUE	NA	Pastoralist	Metabolism; Lipid metabolism	Metabolism	Glycerophospholipid metabolism	Metabolism
Hunter-Gatherer	path:map00600	NA	NA	NA	NA	-0.365895	NA	TRUE	NA	Pastoralist	Metabolism; Lipid metabolism	Metabolism	Sphingolipid metabolism	Metabolism
Hunter-Gatherer	path:map00603	NA	NA	NA	NA	-0.234327	NA	TRUE	NA	Pastoralist	Metabolism; Glycan biosynthesis and metabolism	Metabolism	Glycosphingolipid biosynthesis - globo and isoglobo series	Metabolism
Hunter-Gatherer	path:map00604	NA	NA	NA	NA	-0.139546	NA	TRUE	NA	Pastoralist	Metabolism; Glycan biosynthesis and metabolism	Metabolism	Glycosphingolipid biosynthesis - ganglio series	Metabolism
Hunter-Gatherer	path:map00630	NA	NA	NA	NA	-0.112225	NA	TRUE	NA	Pastoralist	Metabolism; Carbohydrate metabolism	Metabolism	Glyoxylate and dicarboxylate metabolism	Metabolism
Hunter-Gatherer	path:map00780	NA	NA	NA	NA	-0.0406138	NA	TRUE	NA	Pastoralist	Metabolism; Metabolism of cofactors and vitamins	Metabolism	Biotin metabolism	Metabolism
Hunter-Gatherer	path:map00860	NA	NA	NA	NA	-0.445091	NA	TRUE	NA	Pastoralist	Metabolism; Metabolism of cofactors and vitamins	Metabolism	Porphyrin and chlorophyll metabolism	Metabolism
Hunter-Gatherer	path:map00910	NA	NA	NA	NA	-0.297616	NA	TRUE	NA	Pastoralist	Metabolism; Energy metabolism	Metabolism	Nitrogen metabolism	Metabolism
Hunter-Gatherer	path:map00920	NA	NA	NA	NA	-0.21409	NA	TRUE	NA	Pastoralist	Metabolism; Energy metabolism	Metabolism	Sulfur metabolism	Metabolism
Hunter-Gatherer	path:map00940	NA	NA	NA	NA	-0.422988	NA	TRUE	NA	Pastoralist	Metabolism; Biosynthesis of other secondary metabolites	Metabolism	Phenylpropanoid biosynthesis	Metabolism
Hunter-Gatherer	path:map01501	NA	NA	NA	NA	-0.205823	NA	TRUE	NA	Pastoralist	Human Diseases; Drug resistance: Antimicrobial	Human Diseases	beta-Lactam resistance	Human Diseases
Hunter-Gatherer	path:map01503	NA	NA	NA	NA	-0.228362	NA	TRUE	NA	Pastoralist	Human Diseases; Drug resistance: Antimicrobial	Human Diseases	Cationic antimicrobial peptide (CAMP) resistance	Human Diseases
Hunter-Gatherer	path:map02020	NA	NA	NA	NA	-0.259692	NA	TRUE	NA	Pastoralist	Environmental Information Processing; Signal transduction	Environmental Information Processing	Two-component system	EIP
Hunter-Gatherer	path:map04122	NA	NA	NA	NA	0.0313776	NA	TRUE	NA	Pastoralist	Genetic Information Processing; Folding, sorting and degradation	Genetic Information Processing	Sulfur relay system	GIP
Hunter-Gatherer	path:map04142	NA	NA	NA	NA	-0.125971	NA	TRUE	NA	Pastoralist	Cellular Processes; Transport and Catabolism	Cellular Processes	Lysosome	Cellular Processes
Agropastoralist	path:map00040	NA	NA	NA	NA	0.155129	NA	FALSE	FALSE	NA	NA	NA	Pentose and glucuronate interconversions	NA
Agropastoralist	path:map00640	NA	NA	NA	NA	-0.141363	NA	FALSE	FALSE	NA	NA	NA	Propanoate metabolism	NA
Agropastoralist	path:map01100	NA	NA	NA	NA	0.126463	NA	FALSE	FALSE	NA	NA	NA	Metabolic pathways	NA
Agropastoralist	path:map02010	NA	NA	NA	NA	-0.0970908	NA	FALSE	FALSE	NA	NA	NA	ABC transporters	NA
Agropastoralist	path:map03410	NA	NA	NA	NA	0.0467494	NA	FALSE	FALSE	NA	NA	NA	Base excision repair	NA
Hunter-Gatherer	path:map00040	NA	NA	NA	NA	-0.150797	NA	FALSE	FALSE	NA	NA	NA	Pentose and glucuronate interconversions	NA
Hunter-Gatherer	path:map00051	NA	NA	NA	NA	-0.0913304	NA	FALSE	FALSE	NA	NA	NA	Fructose and mannose metabolism	NA
Hunter-Gatherer	path:map00250	NA	NA	NA	NA	-0.042802	NA	FALSE	FALSE	NA	NA	NA	Alanine, aspartate and glutamate metabolism	NA
Hunter-Gatherer	path:map00550	NA	NA	NA	NA	-0.052713	NA	FALSE	FALSE	NA	NA	NA	Peptidoglycan biosynthesis	NA
Hunter-Gatherer	path:map00640	NA	NA	NA	NA	-0.0625723	NA	FALSE	FALSE	NA	NA	NA	Propanoate metabolism	NA
Hunter-Gatherer	path:map01100	NA	NA	NA	NA	-0.304959	NA	FALSE	FALSE	NA	NA	NA	Metabolic pathways	NA
Hunter-Gatherer	path:map01130	NA	NA	NA	NA	0.0505502	NA	FALSE	FALSE	NA	NA	NA	Biosynthesis of antibiotics	NA
Hunter-Gatherer	path:map02010	NA	NA	NA	NA	-0.0465142	NA	FALSE	FALSE	NA	NA	NA	ABC transporters	NA
Hunter-Gatherer	path:map03410	NA	NA	NA	NA	-0.00556507	NA	FALSE	FALSE	NA	NA	NA	Base excision repair	NA
Pastoralist	path:map00051	NA	NA	NA	NA	-0.269838	NA	FALSE	FALSE	NA	NA	NA	Fructose and mannose metabolism	NA
Pastoralist	path:map00250	NA	NA	NA	NA	-0.321006	NA	FALSE	FALSE	NA	NA	NA	Alanine, aspartate and glutamate metabolism	NA
Pastoralist	path:map00550	NA	NA	NA	NA	-0.159405	NA	FALSE	FALSE	NA	NA	NA	Peptidoglycan biosynthesis	NA
Pastoralist	path:map01130	NA	NA	NA	NA	-0.434758	NA	FALSE	FALSE	NA	NA	NA	Biosynthesis of antibiotics	NA

## Sheet: S9
Table S9. Pathway maps from shotgun data for taxa identified in RFC analysis on ANTS status. Whether the pathway predicted from RFC taxa are enriched in ANTS positive or ANTS negative is indicated, along with the KEGG pathways name.
Pathway	LogLDAScore	EnrichedIn	SignificantAfterFDR	PathwayName
path:map01501	2.45513	Negative	TRUE	beta-Lactam resistance
path:map00330	2.0321	Negative	TRUE	Arginine and proline metabolism
path:map00860	2.67948	Negative	TRUE	Porphyrin and chlorophyll metabolism
path:map02020	2.8905	Negative	TRUE	Two-component system
path:map00910	2.26118	Negative	TRUE	Nitrogen metabolism
path:map00564	2.05298	Negative	TRUE	Glycerophospholipid metabolism
path:map00052	2.82371	Negative	TRUE	Galactose metabolism
path:map00500	2.74503	Negative	TRUE	Starch and sucrose metabolism
path:map00520	2.58223	Negative	TRUE	Amino sugar and nucleotide sugar metabolism
path:map00460	2.26118	Negative	TRUE	Cyanoamino acid metabolism
path:map00600	2.62334	Negative	TRUE	Sphingolipid metabolism
path:map00511	2.95705	Negative	TRUE	Other glycan degradation
path:map00940	2.31072	Negative	TRUE	Phenylpropanoid biosynthesis
path:map01503	2.39363	Negative	TRUE	Cationic antimicrobial peptide (CAMP) resistance
path:map00920	2.06542	Negative	TRUE	Sulfur metabolism
path:map00230	2.69878	Positive	TRUE	Purine metabolism
path:map00240	2.71126	Positive	TRUE	Pyrimidine metabolism
path:map03020	2.39178	Positive	TRUE	RNA polymerase
path:map03010	3.28206	Positive	TRUE	Ribosome
path:map00970	3.40315	Positive	TRUE	Aminoacyl-tRNA biosynthesis
path:map00450	2.07354	Positive	TRUE	Selenocompound metabolism
path:map00720	2.10888	Positive	TRUE	Carbon fixation pathways in prokaryotes
path:map01200	2.3906	Positive	TRUE	Carbon metabolism
path:map03420	2.71828	Positive	TRUE	Nucleotide excision repair
path:map04212	2.18575	Positive	TRUE	Longevity regulating pathway - worm
path:map05134	2.49577	Positive	TRUE	Legionellosis
path:map00260	2.02196	Positive	TRUE	Glycine, serine and threonine metabolism
path:map04213	2.22761	Positive	TRUE	Longevity regulating pathway - multiple species
path:map01100	3.09826	Negative	FALSE	Metabolic pathways
path:map00730	2.0702	Negative	FALSE	Thiamine metabolism
path:map00040	2.33676	Negative	FALSE	Pentose and glucuronate interconversions
path:map03440	2.24238	Positive	FALSE	Homologous recombination
path:map01120	2.38201	Positive	FALSE	Microbial metabolism in diverse environments
path:map02040	2.60495	Positive	FALSE	Flagellar assembly
path:map03018			FALSE
path:map00340			FALSE
path:map01110			FALSE
path:map01230			FALSE
path:map00550			FALSE
path:map02024			FALSE
path:map03060			FALSE
path:map03070			FALSE
path:map00760			FALSE
path:map00190			FALSE
path:map00195			FALSE
path:map04141			FALSE
path:map04151			FALSE
path:map04217			FALSE
path:map04612			FALSE
path:map04621			FALSE
path:map04626			FALSE
path:map04657			FALSE
path:map04659			FALSE
path:map04914			FALSE
path:map04915			FALSE
path:map05200			FALSE
path:map05215			FALSE
path:map05418			FALSE
path:map04112			FALSE
path:map00400			FALSE
path:map01130			FALSE
path:map00061			FALSE
path:map00780			FALSE
path:map01212			FALSE
path:map00010			FALSE
path:map00020			FALSE
path:map00620			FALSE
path:map00650			FALSE
path:map00250			FALSE
path:map00710			FALSE
path:map00680			FALSE
path:map04066			FALSE
path:map03030			FALSE
path:map03410			FALSE
path:map00900			FALSE
path:map02010			FALSE
path:map05152			FALSE
path:map04940			FALSE
path:map05010			FALSE
path:map00220			FALSE
path:map01210			FALSE
path:map03430			FALSE
path:map00270			FALSE
path:map00350			FALSE
path:map00360			FALSE
path:map00401			FALSE
path:map00950			FALSE
path:map00960			FALSE
path:map00670			FALSE
path:map00030			FALSE
path:map00051			FALSE
path:map01051			FALSE
path:map00300			FALSE
path:map00630			FALSE
path:map04724			FALSE
path:map04727			FALSE
path:map00130			FALSE
path:map00280			FALSE
path:map00640			FALSE
path:map00983			FALSE
path:map00290			FALSE
path:map00660			FALSE
path:map00966			FALSE
path:map00770			FALSE
path:map00561			FALSE
path:map00521			FALSE
path:map00332			FALSE
path:map01523			FALSE
path:map00603			FALSE
path:map00562			FALSE
path:map00440			FALSE
path:map05206			FALSE
path:map04142			FALSE
path:map00523			FALSE
path:map00525			FALSE
path:map01055			FALSE
path:map00333			FALSE
path:map04931			FALSE
path:map04070			FALSE
path:map00071			FALSE
path:map03320			FALSE
path:map04146			FALSE
path:map04216			FALSE
path:map04714			FALSE
path:map04920			FALSE
path:map04922			FALSE
path:map05230			FALSE
path:map05120			FALSE
path:map00430			FALSE
path:map01502			FALSE
path:map00531			FALSE
path:map00944			FALSE
path:map00790			FALSE
path:map00053			FALSE
path:map00310			FALSE
path:map00380			FALSE
path:map00410			FALSE
path:map00625			FALSE
path:map00903			FALSE
path:map00981			FALSE
path:map00471			FALSE
path:map00513			FALSE
path:map00604			FALSE
path:map00750			FALSE
path:map00480			FALSE
path:map00540			FALSE
path:map00510			FALSE
path:map00072			FALSE
path:map00362			FALSE
path:map05340			FALSE
path:map00999			FALSE
path:map04122			FALSE
path:map03013			FALSE
path:map00908			FALSE
path:map05111			FALSE
path:map00261			FALSE
path:map00473			FALSE
path:map02026			FALSE
path:map00740			FALSE
path:map04930			FALSE
path:map05165			FALSE
path:map05203			FALSE
path:map04974			FALSE
path:map00524			FALSE
path:map00633			FALSE
path:map04152			FALSE
path:map00626			FALSE
path:map01220			FALSE
path:map02030			FALSE
path:map04910			FALSE
path:map02060			FALSE
path:map00472			FALSE
path:map01524			FALSE
path:map04016			FALSE
path:map04917			FALSE
path:map00785			FALSE
path:map04214			FALSE
path:map04013			FALSE
path:map04068			FALSE
path:map04211			FALSE
path:map05016			FALSE
path:map03008			FALSE
path:map05205			FALSE
path:map00572			FALSE
path:map04934			FALSE
path:map05211			FALSE
path:map04973			FALSE
path:map05132			FALSE
path:map02025			FALSE
path:map04210			FALSE
path:map04113			FALSE
path:map04964			FALSE
path:map03022			FALSE
path:map00405			FALSE
path:map04622			FALSE
path:map00361			FALSE
path:map04011			FALSE
path:map05014			FALSE
path:map04614			FALSE
path:map00627			FALSE
path:map00621			FALSE
path:map00622			FALSE
path:map00120			FALSE
path:map00121			FALSE
path:map01053			FALSE
path:map00140			FALSE
path:map01054			FALSE
path:map05150			FALSE
path:map05142			FALSE
path:map05143			FALSE
path:map04924			FALSE
path:map05410			FALSE
path:map00930			FALSE
path:map05146			FALSE
path:map05133			FALSE
path:map00590			FALSE
path:map04918			FALSE
path:map00791			FALSE
path:map00909			FALSE
path:map00311			FALSE
path:map00643			FALSE

[truncated: 9 more sheets: S10, S11, S12, S13, S14, S15, S16, S17, S18]
